# Supplementary material for: Genome-wide identification of notochord enhancers comprising the regulatory landscape of the brachyury locus in mouse
Source: Development. 2023 Nov 9;150(22):dev202111. doi: 10.1242/dev.202111 (PMC10651091; doi:10.1242/dev.202111)
Supplement: Table S1. Relative Expression values (FPKM) for RNA-seq samples. [file develop-150-202111-TableS1.xlsx]

## Sheet: Sheet1
tracking_id	E8 NotoP	E9NotoP	in vitro NotoP	E8 MP	E9 MP	in vitro MP	E8.5 trunk Noto	E9.5 trunk Noto	in vitro NMP	cell type
0610005C13Rik	0	0	0	36.8703	0.407556	0.19373	0	0	0.0958397	not spec
0610007P14Rik	23.8738	23.9126	26.8286	13.1397	15.8214	31.9169	18.5608	12.0355	37.6213	not spec
0610009B22Rik	39.144	20.2519	13.8402	0	17.2557	16.0221	8.29984	23.9196	14.8757	not spec
0610009L18Rik	1.52345	0	1.57305	0	2.21621	0.983235	0	0	0.11579	not spec
0610009O20Rik	20.0057	15.002	13.5486	5.39746	13.5053	14.9371	13.7238	4.94387	17.0837	not spec
0610010B08Rik	19.9037	12.554	10.3579	10.2422	6.35644	16.5865	0	13.2089	10.4114	not spec
0610010F05Rik	5.23897	16.8003	11.1131	11.283	7.51084	8.15907	11.6879	12.0573	9.79026	not spec
0610010K14Rik	13.2873	17.8255	14.0945	45.8633	18.7874	22.8107	5.63963	37.1884	25.2826	not spec
0610011F06Rik	38.3717	12.7055	9.72516	0	2.81922	5.62844	16.2722	23.4477	5.43521	NotoP
0610012G03Rik	8.97499	14.8854	6.12296	14.1134	5.90637	9.10244	5.98085	6.46366	9.08715	not spec
0610030E20Rik	6.30847	5.83695	6.90259	3.92009	6.61148	8.82782	5.69562	9.74605	4.79477	not spec
0610031J06Rik	26.9959	14.6652	19.9241	0	2.97513	11.0592	7.15503	7.73263	13.57	NotoP
0610031O16Rik	0	0	0	0	0	0	0	0	0	not spec
0610037L13Rik	5.47204	15.3632	9.22865	23.4245	12.6776	7.70798	0	6.13026	12.246	not spec
0610038B21Rik	1.85755	0.845713	1.66229	0	5.40446	1.48431	4.33248	1.56074	1.62361	not spec
0610039K10Rik	0	0	0.102389	0	0	0.0914259	0	0	0.715987	not spec
0610040B10Rik	2.14321	1.46366	0.221299	0	2.07853	0.197605	0	0	0.407239	not spec
0610040F04Rik	0	0	0.124199	0	0	0	0	0	0.871341	not spec
0610040J01Rik	1.00857	1.37756	1.37987	1.38775	1.4672	0.464952	1.17618	3.81338	0.651582	not spec
0610043K17Rik	0	0	0	0	0	0	0	0	0	not spec
1010001N08Rik	0	0	0.217663	0	0	0	0	0	0.160193	not spec
1110001J03Rik	4.27671	5.84137	7.61751	11.7692	4.14764	7.29479	9.97486	0	7.39494	not spec
1110002L01Rik	10.0017	8.78196	7.90776	7.86394	8.17556	11.5401	6.66502	1.44061	10.295	not spec
1110004E09Rik	12.9735	16.0587	15.2797	31.2394	18.0866	16.2977	22.6943	10.2193	21.8165	not spec
1110004F10Rik	57.2545	69.9211	60.3356	124.194	93.0886	85.2382	76.981	45.8423	63.9435	not spec
1110006O24Rik	0	0.838555	0.253572	0	0	0.169816	2.86388	0	0.979918	not spec
1110007C09Rik	0	1.60202	3.02772	0	1.13751	2.27098	0	0	6.99802	not spec
1110008F13Rik	1.79622	7.97346	11.4064	4.94305	5.22603	10.1437	8.37888	0	12.3552	not spec
1110008L16Rik	7.86602	4.33886	8.73127	6.66051	6.8951	11.5761	2.82253	1.52519	11.2213	not spec
1110008P14Rik	2.87067	0.980229	4.14978	0	6.26407	2.44825	0	0	6.60012	MP
1110012L19Rik	16.9511	7.31138	10.5018	4.91031	6.92189	6.33382	0	6.74648	20.919	not spec
1110015O18Rik	0	0	0	0	0	0	0	0	0	not spec
1110017D15Rik	0	0	0.476756	0	0	0.0600847	0	0	0	not spec
1110019D14Rik	0	0	2.34004	0	1.22103	0.725518	1.46826	0	4.06695	not spec
1110020A21Rik	0	0	0.0825044	0	0	0.713508	0	0	1.26039	not spec
1110025L11Rik	0	0	0	0	0	0	0	0	0	not spec
1110028F11Rik	0.348619	0.952326	0.359969	0	0	0.112499	0	0	0.0397453	not spec
1110028F18Rik	0	0	0	0	0	0	0	0	0	not spec
1110032A03Rik	1.58757	5.05957	5.87399	8.73771	7.44166	2.2444	8.63984	1.3339	2.51382	not spec
1110032F04Rik	0	0.24981	0.566553	0	0.354754	1.95612	0	0	0.500439	not spec
1110034G24Rik	0.64107	0.875609	1.65485	0	0.621723	1.15258	2.99042	1.61591	2.55805	not spec
1110036E04Rik	0	0	0	0	0	0	0	0	0	not spec
1110037F02Rik	17.4951	15.478	14.5886	26.9905	21.0804	16.6804	20.0934	17.0383	15.6947	not spec
1110038B12Rik	123.735	72.3745	72.1741	224.454	62.8879	86.1739	26.2734	84.7051	87.5675	not spec
1110038F14Rik	6.91486	7.67382	13.209	11.8932	12.1549	7.49123	24.192	10.8937	10.577	not spec
1110046J04Rik	0	0	0	0	0	0.167852	0	0	0.0922446	not spec
1110051M20Rik	10.4832	9.43724	9.96349	0	10.629	10.1708	26.6736	3.60335	4.96177	not spec
1110054M08Rik	0	0	1.2542	0	0	1.06901	0	0	0.965165	not spec
1110057K04Rik	22.165	13.8716	14.617	16.2879	13.5358	12.0326	15.0727	13.8704	15.5915	not spec
1110058L19Rik	31.1039	5.7932	10.5109	7.78141	12.3403	8.01676	13.1901	85.5296	10.9069	not spec
1110059E24Rik	59.4337	38.334	30.3093	14.5384	40.348	28.4036	33.8852	63.2537	21.5574	not spec
1110059G10Rik	0.561151	2.87419	2.05694	3.08848	3.5374	2.26355	5.23524	1.41447	3.07083	not spec
1110065P20Rik	0	4.22579	6.32532	0	4.80081	3.13782	8.65928	6.23887	4.79708	not spec
1190002F15Rik	0	2.21308	3.42975	0	0.7857	0.821646	10.8705	3.91775	1.1699	not spec
1190002N15Rik	26.0224	12.5541	17.7611	19.7096	10.9978	14.8909	20.0457	24.071	26.4468	not spec
1190003K10Rik	0	0	0	0	0	0	0	0	0	not spec
1190005I06Rik	0	0	0.198988	0	0.622994	0.355365	0	0	0.732364	not spec
1190007I07Rik	3.16756	0	4.37592	0	1.22267	3.32289	0	4.05999	4.58204	not spec
1200014J11Rik	15.4568	22.649	8.89423	8.67236	13.8988	10.128	13.3003	12.4827	12.535	not spec
1300002E11Rik	2.39027	1.81142	6.81619	0	5.2233	2.96728	0	8.7459	3.58837	not spec
1300017J02Rik	0	0	0	2.28141	0	0.019109	0	0	0	not spec
1500004A13Rik	3.89783	2.30701	5.76878	2.1453	3.02415	5.55841	1.81823	4.58503	5.63872	not spec
1500009C09Rik	0	0	0	0	0	0	0	0	0.0465718	not spec
1500009L16Rik	5.52856	10.7874	8.23663	0	8.80853	4.00505	1.84209	21.8987	6.51309	not spec
1500011B03Rik	2.12231	4.34816	8.40816	18.3414	7.42067	7.63504	3.30001	0	6.57804	not spec
1500011K16Rik	4.65112	7.14685	4.74251	9.59963	0	6.16448	5.42406	5.86192	4.10955	not spec
1500012F01Rik	89.4458	51.4859	40.0438	158.238	52.0478	47.3019	23.8424	61.1967	44.1893	not spec
1500012K07Rik	0	0	0	0	0	0	0	0	0	not spec
1500015A07Rik	3.54136	0.690998	1.98504	2.78444	4.90641	3.31179	4.71986	0	2.48014	not spec
1500015L24Rik	0	0	0	0	0	0	0	0	0	not spec
1500015O10Rik	0	0	0	0	0	0.832254	0	0	0.847497	not spec
1500017E21Rik	3.18825	5.80626	3.62126	0	0.17178	2.35166	3.30497	4.46471	1.60203	NotoP
1600002D24Rik	0.508638	0	0	0	0	0	0	0	0	not spec
1600002H07Rik	7.48075	7.81347	4.20293	4.84386	6.40146	6.99869	5.13172	9.98277	6.48846	not spec
1600002K03Rik	0	0	1.86965	39.8636	3.51292	2.00365	0	3.65192	3.2479	MP
1600010M07Rik	0	0	0	0	0	0	0	0	0	not spec
1600012H06Rik	12.7936	7.45025	9.06813	4.14062	3.64782	7.06307	10.727	9.49006	7.88589	not spec
1600014C10Rik	1.49873	2.86589	2.04276	0	1.30814	1.14692	2.79648	4.98474	0.911293	not spec
1600014C23Rik	0	0	0	0	0.882775	0	4.24606	0	0	not spec
1600014K23Rik	0	0	0	0	0	0	0	0	0	not spec
1600015I10Rik	0	0	0.117599	0	0	0	0	0	0.0288543	not spec
1600019K03Rik	0	0	0	0	0	0	0	0	0	not spec
1600020E01Rik	4.85255	8.83719	3.21234	0	6.27482	2.68442	15.0906	4.0772	5.28755	not spec
1600023N17Rik	0	0	0.86939	0	0	0.388152	0	0	0	not spec
1600025M17Rik	0	0	0	0	0	0	0	0	0	not spec
1600027J07Rik	0	0	0	0	0	0	0	0	0	not spec
1600029I14Rik	0	0	0.169048	0	0	0	0	0	0.331824	not spec
1600029O15Rik	0	0	0.134566	0	0	0.120158	0	0	0.257537	not spec
1700001C02Rik	0	0	0	0	0	0	0	0	0	not spec
1700001C19Rik	0	0	2.10111	0	0	0.129701	0	0	0	not spec
1700001D01Rik	0	0	0	0	0	0	0	0	0	not spec
1700001F09Rik	0	0	0	0	0	0	0	0	0	not spec
1700001G11Rik	0	0	0	0	0	0	0	0	0	not spec
1700001G17Rik	0	0	0.219059	0	1.02875	1.46703	2.47408	0	0.120935	not spec
1700001J03Rik	0	0	0	0	0	0	0	0	0	not spec
1700001J11Rik	0	0.521889	1.28224	0	0.185283	0.616514	0	0	0.275893	not spec
1700001K19Rik	0	0	0.0510333	0	0	0.227846	0	0	0.262955	not spec
1700001K23Rik	0	0	0.099766	0	0	0.267252	0	0	0	not spec
1700001L05Rik	21.8356	6.86601	10.2595	1.2969	0.761748	1.91186	0.366393	1.58388	2.27451	NotoP
1700001L19Rik	0	0	1.45411	0	0	0.216403	0	0	0.118928	not spec
1700001O22Rik	0	0	0.0338096	0	0	0	0	9.9352	0.630393	not spec
1700001P01Rik	0	0	0.234066	0	0	0.905688	0	0	0.574311	not spec
1700003C15Rik	0	0	0	0	0	0	0	0	0	not spec
1700003D09Rik	0	0	0	0	0	0	0	0	0	not spec
1700003E16Rik	0	0	0.0474984	0	0.223062	0.0424127	0	0	0.349629	not spec
1700003E24Rik	0	0	0.0943389	0	0	0	0	0	0	not spec
1700003F12Rik	0	0	0.26568	3.54038	0	0.35585	3.00062	0	0.733363	not spec
1700003G13Rik	0	0	0	0	0	0	0	0	0	not spec
1700003G18Rik	0	0	0.235577	0	0	0.350589	0	0	0	not spec
1700003H04Rik	0	0	0	0	0	0	0	0	0	not spec
1700003L19Rik	0	0	0	0	0	0	0	0	0	not spec
1700003M02Rik	0.549542	0	0.34046	0	0	0	8.97214	0	0	not spec
1700003M07Rik	0	0	0.892881	0	0	0.956329	1.10776	3.27643	0.657816	not spec
1700003P14Rik	0	0	0	0	0	0	0	0	0	not spec
1700006A11Rik	0	0	0	0	0	0	0	0	0	not spec
1700006E09Rik	0	0	0	0	0	0	0	0	0	not spec
1700006F04Rik	0	0	0	0	0	0	0	0	0	not spec
1700006H21Rik	0	0	0	0	0	0	0	0	0	not spec
1700007B14Rik	0	0	0	0	0	0	0	0	0	not spec
1700007F19Rik	0.574308	1.56884	0.385454	0	0	0	0	0	0	not spec
1700007G11Rik	0	0	0	0	0	0	2.55454	0	0.249735	not spec
1700007J10Rik	0	0	2.49783	11.6791	2.46954	1.0565	0	0	1.12898	MP
1700007K09Rik	0	0	0	0	0	0	0	0	0.47712	not spec
1700007K13Rik	0	0	2.84606	0	0	3.19018	0	0	4.50191	not spec
1700007L15Rik	0	0	1.36868	0	1.2243	2.26968	2.94439	9.54622	1.53519	not spec
1700007P06Rik	0	0	0.0591565	0	0	0	0	0	0	not spec
1700008F21Rik	0	0	0	0	0	0	0	0	0	not spec
1700008I05Rik	1.59293	1.08786	2.87838	0	0	2.20302	0	0	2.40124	not spec
1700008J07Rik	1.55101	1.32403	4.1439	4.26826	2.44433	4.34373	0.904382	1.95478	3.86073	not spec
1700008K24Rik	0	0	0	0	0	0	0	0	0	not spec
1700008O03Rik	7.246	0	1.3895	0	0	0.334041	0	0	1.02279	not spec
1700008P02Rik	0	0	0	0	0	0	0	0	0	not spec
1700009C05Rik	0	0	0	0	0	0.276195	0	0	0	not spec
1700009J07Rik	0	0	0	0	0	0	0	0	0	not spec
1700009N14Rik	0	0	0	0	0	0	0	0	0	not spec
1700009P17Rik	0.912006	0	3.39011	0	0	0.336348	12.7628	0	1.17839	not spec
1700010B08Rik	0	0	0.108674	0	0	0	0	0	0	not spec
1700010D01Rik	0	0	0	0	0	0	0	0	0	not spec
1700010I02Rik	0	0	0	0	1.0488	0.199418	0	0	0	not spec
1700010I14Rik	0	0	0.72588	0	0.973967	0.115743	0	0	0.954127	not spec
1700010J16Rik	0	0	0	0	0	0	0	0	0	not spec
1700010K23Rik	0	0	0	0	0	0	0	0	0	not spec
1700011A15Rik	0	0	0.431325	0	0	0	0	0	0.0396866	not spec
1700011B04Rik	0	0	0	0	0	0	0	0	0	not spec
1700011E24Rik	0	0	0.172441	0	0	0.205304	0	0	0	not spec
1700011H14Rik	0	0	0	0	1.17552	0	16.9624	0	0.46063	not spec
1700011I03Rik	0	0	0	0	0	0	0	0	0	not spec
1700011L22Rik	0	0	0	0	0	0	0	0	0	not spec
1700011M02Rik	0	0	0	0	0	0	0	0	0	not spec
1700012A03Rik	0	0	0	0	0	0	0	0	0	not spec
1700012B07Rik	0	0	0	0	0	0	0	0	0.0763247	not spec
1700012B09Rik	0	0	0	0	0	0	0	0	0	not spec
1700012D01Rik	0	0	1.05077	0	0	0	0	6.84031	0.206256	not spec
1700012D14Rik	0	0	0.464412	0	0	0.0691145	0	0	0.797644	not spec
1700012I11Rik	0	0	0	0	0	0	0	0	0	not spec
1700012L04Rik	0	0	0	0	0	0	0	0	0.068261	not spec
1700012P22Rik	0	0	0	0	0	0	0	0	0	not spec
1700013D24Rik	0	0	0	0	0	0	0	0	0	not spec
1700013F07Rik	0	0	0	0	0	0	0	0	0.121071	not spec
1700013G24Rik	0	0	0	0	0	0	0	0	0	not spec
1700013H16Rik	0	0	0	0	0	0.461723	0	0	0.702686	not spec
1700015E13Rik	0	0	0	0	0	0	0	0	0.301574	not spec
1700015F17Rik	0	0	0	0	0	0	0	0	0	not spec
1700015G11Rik	0	0	0	0	0	0	0	0	0	not spec
1700016C15Rik	0	0	0.975016	0	0	0.116083	0	0	0	not spec
1700016D06Rik	0	0	0.154191	0	0	0.172102	0	0	0.056749	not spec
1700016G22Rik	0	0	0	0	0	0	0	0	0	not spec
1700016H13Rik	0	0	0	0	0	0.231733	0	0	0	not spec
1700016K19Rik	0	0	1.00438	0	0.496501	0.519222	2.38812	0	0	not spec
1700016L04Rik	0	0	0	0	0	0	0	0	0	not spec
1700016L21Rik	0	0	0	0	0	0	0	0	0	not spec
1700016P04Rik	0	0	0	0	0	0	0	0	0	not spec
1700017B05Rik	4.77814	6.91783	7.71632	8.4154	6.67288	6.32623	2.67465	6.74466	12.2895	not spec
1700017D01Rik	0	0	0	0	0	0	0	0	0	not spec
1700017G19Rik	0	0	0	0	0	0	0	0	0	not spec
1700017J07Rik	0	0	0	0	0	0	0	0	0.0759259	not spec
1700017N19Rik	0	0	0	0	0	0	0	0	0	not spec
1700018A04Rik	0	0	0	0	0	0	0	0	0	not spec
1700018B08Rik	0	0	0	0	0	0	0	0	0.0331824	not spec
1700018B24Rik	0	0	0	0	0	0	0	0	0	not spec
1700018C11Rik	0	0	0	0	0	0	0	0	0	not spec
1700018F24Rik	0	0	0	0	0	0	0	0	0	not spec
1700018G05Rik	0	0	0	0	0	0	0	0	0	not spec
1700018L02Rik	0	1.54934	1.17127	0	0.366702	1.04586	0	0	1.00585	not spec
1700019A02Rik	0	0	0	0	0	0.83202	0	0	0.285782	not spec
1700019B03Rik	0.584634	0	0	0	0	0	0	0	0.0666528	not spec
1700019B21Rik	0	0	0	0	0	0	0	0	0	not spec
1700019D03Rik	0	0	0.0583763	0	0	0.312756	5.27448	0	3.13681	not spec
1700019E08Rik	0	0	0	0	0	0	0	0	0	not spec
1700019G17Rik	0	1.25701	0.696902	0.844209	0.297513	0.408032	0	0	0.221504	not spec
1700019G24Rik	0	0	0	0	0	0	0	0	0	not spec
1700019L03Rik	0	0	0.406926	0	0	0.0519081	3.93933	0	0.171162	not spec
1700019M22Rik	0	0	0	0	0	0	0	0	0	not spec
1700019N19Rik	0	0	0	0	0	0	0	0	0	not spec
1700019O17Rik	0	0	0.0282893	0	0	0	0	0	0	not spec
1700020A23Rik	0	0	0.138706	0	0	0	0	0	0.204771	not spec
1700020D05Rik	0.925431	0	0.812227	0	0	0.213312	0	0	0	not spec
1700020G17Rik	0	0	0	0	0	0	0	0	0	not spec
1700020I14Rik	36.1995	35.7623	32.3978	27.3358	37.9003	41.6299	23.127	39.8982	32.2698	not spec
1700020L24Rik	0	0	0	0	0	0	0	5.10636	0.346437	not spec
1700020M21Rik	0	0	0	0	0	0	0	0	0	not spec
1700020N01Rik	0	0	0	0	0	0	0	0	0	not spec
1700020N15Rik	0	0	0	0	0	0	0	0	0.131271	not spec
1700020N18Rik	0	0	0	0	0	0	0	0	0	not spec
1700021F05Rik	2.10026	2.86864	7.26492	5.77973	9.16592	16.847	4.89857	7.94101	13.6484	not spec
1700021F07Rik	0	0	0	0	0	0	0	0	0	not spec
1700021K19Rik	10.5017	0.972424	3.71254	1.95927	3.71139	2.7316	4.15148	9.87049	2.27278	not spec
1700021N21Rik	0	0	0	0	0	0	0	0	0	not spec
1700022A21Rik	0	0	0	0	0	0	0	0	0	not spec
1700022A22Rik	0	0	0	0	0	0	0	0	0	not spec
1700022E09Rik	0	0	0	0	0	0	0	0	0	not spec
1700022H16Rik	0	0	0	0	0	0	0	0	0	not spec
1700022I11Rik	0	0	0.496527	0	0	0.851726	0	0	0.317397	not spec
1700023C21Rik	0	0	0	0	0	0	0	0	0	not spec
1700023E05Rik	0	0	0	0	0	0	0	0	0	not spec
1700023F02Rik	0	0	0	0	0	0	0	0	0	not spec
1700023F06Rik	0	0	0.324843	0	0	0	0	0	0.149445	not spec
1700023L04Rik	0	0	0	0	0	0	3.32258	0	0	not spec
1700024B18Rik	0	0	0	0	0	0	0	0	0	not spec
1700024F13Rik	0	0	0.800514	0	2.05057	0.714803	0	0	0.589248	not spec
1700024G13Rik	0	0	0	0	0	0	0	0	0	not spec
1700024P04Rik	0	0	0	0	0	0	0	0	0	not spec
1700024P16Rik	0	0	0	0	0	0.109547	0	0	0.0349734	not spec
1700025B11Rik	0	0	0	0	0	0	0	0	0	not spec
1700025C18Rik	0	0	0	0	0	0	0	0	0	not spec
1700025F22Rik	0	0	0	0	0	0	0	0	0	not spec
1700025F24Rik	0	0	0	0	0	0.437648	0	0	0.0400861	not spec
1700025G04Rik	3.57715	10.6301	3.70859	4.78899	7.03215	5.29485	2.02944	3.16805	2.64534	not spec
1700025K24Rik	0	0	0	0	0	0	0	0	0	not spec
1700025M24Rik	0	0	0	0	0	0	0	0	0	not spec
1700025N23Rik	0	0	0	0	0	0	0	0	0	not spec
1700026D08Rik	0	0	0	0	0	0	1.69973	0	0	not spec
1700026D11Rik	0	0	0	0	0	0	0	0	0	not spec
1700026F02Rik	0	0	0	0	0	0	0	0	0	not spec
1700026L06Rik	0	0	1.88648	0	0	0.518307	0	0	0.373859	not spec
1700027A15Rik	0	0	0	0	0	0	0	0	0	not spec
1700027F09Rik	0	0	0	0	0	0	0	0	0	not spec
1700027H10Rik	0	0	0	0	0	0	0	0	0	not spec
1700027I24Rik	0	0	0	0	0	0	0	0	0	not spec
1700027J07Rik	0	0	0	0	0	0	0	0	0	not spec
1700028B04Rik	0	0	0	0	0	0	0	0	0	not spec
1700028D13Rik	0	0	0	0	0	0	0	0	0	not spec
1700028E10Rik	0	0	0	0	0	0.399414	0	0	0.17087	not spec
1700028I16Rik	0	0	0	0	0	0	0	0	0	not spec
1700028J19Rik	0	0	0	0	0.385238	0.51274	0	0	0.0905737	not spec
1700028K03Rik	0.609183	2.08014	1.39956	0	1.0339	1.45956	0.710419	0	0.544054	not spec
1700028M03Rik	0	0	0	0	0	0	0	0	0	not spec
1700028P14Rik	0	0	0.280448	0	0	0	0	0	0	not spec
1700028P15Rik	0	0	0	0	0	0	0	0	0	not spec
1700029B22Rik	0	0	0	0	0	0	0	0	0	not spec
1700029F12Rik	0	0	0	0	0	0	0	0	0	not spec
1700029H14Rik	0	0	0	0	0	0.0323461	0	0	0.0500517	not spec
1700029I15Rik	0	0	0	0	0	0	0	0	0.0984533	not spec
1700029J03Rik	0	0	0	0	0	0	0	0	0	not spec
1700029J07Rik	1.37666	1.1752	0.586362	6.62982	1.00134	0.349053	0.802722	0.867522	0.627802	not spec
1700029M20Rik	0	0	0	0	0	0.0306562	0	0	0.0505552	not spec
1700029N11Rik	0	0	0	0	0	0	0	0	0	not spec
1700029P11Rik	0	0	0	0	0	0.636812	0	0	0.979918	not spec
1700030A11Rik	0	0	0	0	0	0	0	0	0	not spec
1700030C10Rik	0	1.12067	1.8356	0	0	2.04253	24.24	0	2.84784	not spec
1700030F04Rik	0	0	0	0	0	0	0	0	0	not spec
1700030F18Rik	0	0	0	0	0	0	0	0	0	not spec
1700030J22Rik	0	0	0.475223	0.873477	1.0774	0.995007	0	0.80007	0.820234	not spec
1700030K09Rik	6.21682	4.51099	3.20961	0	3.57984	2.54354	1.81249	11.7528	2.1706	not spec
1700030L20Rik	0	0	0.0494272	0	0	0.044135	0	0	0	not spec
1700030M09Rik	0	0	0.808063	0	0	0.0450965	0	0	0	not spec
1700030N03Rik	0	0	0	0	0	0	0	0	0	not spec
1700030O20Rik	0	0	0	0	0	0	0	0	0	not spec
1700031A10Rik	0	0	0	0	0	0	0	0	0.218518	not spec
1700031F05Rik	0	0	0	0	0	0	0	0	0	not spec
1700031M16Rik	0	0	0	0	0	0	0	0	0	not spec
1700031P21Rik	0	0	0	0	0	0	0	0	0.353655	not spec
1700034E13Rik	0	0	0	0	0	0	0	0	0	not spec
1700034F02Rik	0	0	0.316663	0	0	0.0403093	0	0	0.262421	not spec
1700034G24Rik	0	0	0	0	0	0	0	0	0	not spec
1700034H15Rik	0	0	0.0781295	0	0.209664	0.139528	1.51269	0	0.468297	not spec
1700034I23Rik	0.402138	0	0.0207615	3.31996	0	0.185386	0	0	0.122258	not spec
1700034J05Rik	0.928449	0	1.38917	0	2.24809	0.705801	2.16273	0	0.670463	not spec
1700034K08Rik	0	0	0	0	0	0	0	0	0	not spec
1700034O15Rik	0	0	0	0	0	0	0	0	0	not spec
1700034P13Rik	2.5248	0.862129	3.16099	0	1.53038	4.59755	0	0	1.46322	not spec
1700036G14Rik	0	0	0	0	0	0	0	0	0	not spec
1700037C18Rik	0	0.587065	0.399428	0	0.416844	0.039629	0	0	0.163341	not spec
1700037H04Rik	31.1552	7.78427	15.3001	6.27341	14.3706	20.2477	14.1787	1.91544	16.8645	not spec
1700039E15Rik	0	0	0	0	0	0	0	0	0	not spec
1700039E22Rik	0	0	0	0	0	0	0	0	0	not spec
1700040L02Rik	0	0	0	0	0	0	0	0	0	not spec
1700041C23Rik	0	0	0	0	0	0	0	0	0	not spec
1700041M19Rik	0	0	0	0	0	0	0	0	0	not spec
1700042B14Rik	0	0	0	0	0	0	0	0	0	not spec
1700042G07Rik	0	0	0	0	0	0	0	0	0.548526	not spec
1700042G15Rik	0	0	0	0	0	0	0	0	0	not spec
1700042O10Rik	0	0	0	0	0	0.72792	0	0	0	not spec
1700044C05Rik	0	0	0	0	0	0	0	0	0	not spec
1700044K03Rik	0	0	0	0	0	0	0	0	0	not spec
1700045H11Rik	0	0	0	0	0	0	0	0	0	not spec
1700046C09Rik	0	0	0	0	0	0	0	0	0	not spec
1700047A11Rik	0	0	0	0	0	0	3.54751	0	0	not spec
1700047E10Rik	0	0	0	0	0	0	0	0	0.126187	not spec
1700047G03Rik	0	0	0	0	0	0	0	0	0	not spec
1700047L14Rik	0	0	0	0	0	0	0	0	0	not spec
1700047M11Rik	0	0	0	0	0	0	0	0	0	not spec
1700048M11Rik	0	1.33336	0	0	0.946744	0.540038	0	19.6854	0	not spec
1700048O20Rik	0	0.348491	0	0	0	0.141146	0	0	0.193923	not spec
1700049E15Rik	0	0	0	0	0	0	0	0	0	not spec
1700049E22Rik	0	0	0	0	0	0	0	0	0	not spec
1700049G17Rik	4.93629	1.74799	2.09543	4.02497	1.24116	2.64648	7.24908	3.68671	1.51463	not spec
1700049L16Rik	0	0	0	0	0	0	0	0	0	not spec
1700051A21Rik	0	0	0	0	0	0	0	0	0	not spec
1700052I22Rik	0	0	0	0	0	0	0	0	0	not spec
1700052K11Rik	0.390806	1.86824	2.78435	0	3.79011	1.8917	9.11503	2.95525	1.23269	not spec
1700052N19Rik	10.7067	25.3105	16.7743	13.5988	12.9795	15.0352	14.4069	10.38	17.183	not spec
1700054A03Rik	0	0	0	0	0	0	0	0	0	not spec
1700054K19Rik	0	0	0	0	0	0	0	0	0	not spec
1700054M17Rik	0	0	0	0	0	0	0	0	0	not spec
1700055C04Rik	0	0	0	0	0	0	0	0	0	not spec
1700055N04Rik	0	0	0	0	0	0	0	0	0	not spec
1700056E22Rik	0	0	0	0	0	0.13487	0	0	0.1853	not spec
1700057G04Rik	0	0	0	0	0	0	0	0	0	not spec
1700057H15Rik	0	0	0	0	0	0	0	0	0	not spec
1700060C16Rik	0	0	0	0	0	0	0	0	0	not spec
1700060C20Rik	0	0	0	0	0	0	0	0	0	not spec
1700061F12Rik	0	0	0	0	0	0	0	0	0	not spec
1700061G19Rik	0	0	0.317301	0	0	0.0708318	0	0	0.160573	not spec
1700061I17Rik	0	0	0	0	0	0	0	0	0	not spec
1700063A18Rik	0	0	0	0	0	0	0	0	0	not spec
1700063D05Rik	0	0	1.44203	0	0	0.735792	0	0	1.01092	not spec
1700063O14Rik	0	0	0	0	0	0	0	0	0	not spec
1700064J06Rik	0	0	0	0	0	0	0	0	0	not spec
1700064M15Rik	0	0	0	0	0	0	0	0	0	not spec
1700065D16Rik	0	1.6387	0	0	0	0	0	0	0	not spec
1700065I16Rik	0	0	0	0	0	0	0	0	0	not spec
1700065J11Rik	0	0	0	0	0	0	0	0	0	not spec
1700065J18Rik	0	0	0	0	0	0	0	0	0	not spec
1700065L07Rik	0	0	0	0	0	0	0	0	0	not spec
1700065O20Rik	0	0	0	0	0	0	0	0	0	not spec
1700066B17Rik	0	0	0	0	0	0	0	0	0	not spec
1700066B19Rik	0	0.514385	0.0777729	0	0	0.208337	0	0	0	not spec
1700066M21Rik	0.313606	1.07085	2.75244	6.90416	5.47455	4.38055	2.92578	0	2.61001	MP
1700066N21Rik	0	0	0	0	0	0	0	0	0	not spec
1700066O22Rik	0	0	0	0	0	0	0	0	0	not spec
1700067G17Rik	0	0	0	0	0	0	0	0	0	not spec
1700067K01Rik	0	0	0	0	0	0.360938	0	0	0.26448	not spec
1700067P10Rik	0	0	0	0	0	0	0	0	0	not spec
1700069L16Rik	0	0	0	0	0	0	0	0	0	not spec
1700069P05Rik	0	0	0	0	0	0	0	0	0	not spec
1700071K01Rik	0	0	0	0	0	0	0	0	0.0690501	not spec
1700071M16Rik	0	0.771578	0.563853	0	0.556018	0.279191	0	0	0.400733	not spec
1700072B07Rik	0	0	0	0	0	0	0	0	0	not spec
1700072O05Rik	0	0	0	0	0	0	0	0	0	not spec
1700073E17Rik	0	0	0	0	0	0	0	0	0.00779235	not spec
1700074H08Rik	0	0	0	0	0	0	0	0	0	not spec
1700074P13Rik	0	0	0	0	0	0	0	0	0	not spec
1700080E11Rik	0	0	0	0	0	0	0	0	0	not spec
1700080N15Rik	0	0	0	0	0	0	0	0	0	not spec
1700080O16Rik	0	0	0	0	0	0	0	0	0	not spec
1700081H04Rik	0	0	0.0432378	0	0	0	0	0	0	not spec
1700084C01Rik	0	0	0.101429	0	0.317554	0.120758	0	0	0	not spec
1700084E18Rik	0	0	0	0	0	0.601009	0	0	0.247721	not spec
1700084F23Rik	0	0	0	0	0	0	0	0	0	not spec
1700084J12Rik	0	0	0	0	0	0	0	0	0	not spec
1700085C21Rik	0	0	0	0	0	0	0	0	0	not spec
1700086L19Rik	0	0	0	0	0	0	0	0	0	not spec
1700086O06Rik	1.80885	1.52119	2.46442	0	3.43571	1.90997	6.92734	6.0793	2.35363	not spec
1700088E04Rik	0	0.513975	1.90391	0	1.09484	0.971464	3.51071	1.89705	1.60165	not spec
1700091H14Rik	0	0	0	0	0	0.125282	0	0	0.516383	not spec
1700092C02Rik	0	0	0	0	0	0	0	0	0	not spec
1700092C10Rik	0	0	0	0	0	0	0	0	0	not spec
1700092E19Rik	0	0	0	0	0	0	0	0	0	not spec
1700092K14Rik	0	0	0	0	0	0	0	0	0	not spec
1700092M07Rik	0	0	0.384362	0	0	0	5.78804	0	0.565848	not spec
1700093K21Rik	0.94108	1.28528	0	0	0	0	0	0	0	not spec
1700094D03Rik	2.43594	1.4557	3.74143	0	1.32887	3.21994	12.0732	2.30256	3.43674	not spec
1700094J05Rik	0.945852	0.645948	0.390658	2.60291	0.917307	1.1337	2.20608	2.38416	0.467283	not spec
1700094M24Rik	0	0	0	0	0	0	0	0	0	not spec
1700095A21Rik	0	0	0.865323	0	0.427762	1.50468	0	0	1.44153	not spec
1700095B10Rik	0	0	0	0	0	0	0	0	0	not spec
1700096J18Rik	0	0	0	0	0	0	0	0	0	not spec
1700096K18Rik	0	1.33336	0.134398	0	0	0.15001	0	0	1.06349	not spec
1700097N02Rik	0	0	0	0	0	0	0	0	0.593749	not spec
1700100L14Rik	0	0	0.928029	0	0	0.0637434	0	0	0.105094	not spec
1700101E01Rik	1.0129	0	2.35323	0	0	0.326865	18.8997	0	1.50123	not spec
1700101I11Rik	0	0	0	0	0.567342	0	0	0	0.355702	not spec
1700101O22Rik	0	0	0	0	0	0	0	0	0	not spec
1700102H20Rik	0	0	0	0	0	0	0	0	0.624017	not spec
1700102P08Rik	0	0	0.620766	0	0.416464	0.910637	0	0	0.391661	not spec
1700104L18Rik	0	0	0	0	0	0	0	0	0	not spec
1700105P06Rik	0	0	0.438611	0	0	0.939957	0	0	0.774854	not spec
1700106J16Rik	0	0	0	0	0	0.106989	0	0	0.0587974	not spec
1700108F19Rik	0	0	0	0	0	0	0	0	0	not spec
1700108J01Rik	0	0	0	0	0	1.0218	0	0	0	not spec
1700109G14Rik	0	0	0	0	0	0	0	0	0	not spec
1700109G15Rik	0	0	0	0	0	0	0	0	0	not spec
1700109H08Rik	0	0.900714	1.63421	0	0	0.182404	0	3.32463	0.852069	not spec
1700109I08Rik	0	0	0	0	0	0	0	0	0	not spec
1700109K24Rik	0	0	2.81395	0	1.25875	1.43581	2.01785	0	2.56448	not spec
1700110C19Rik	0	0	0.202296	0	0	0	0	0	0.744536	not spec
1700110I01Rik	1.10813	1.51357	0.343261	0	0.268673	0.510846	0	0	1.22124	not spec
1700110K17Rik	0	0	0	0	0	0	0	0	0.0506172	not spec
1700111N16Rik	0	0	0	0	0	0	0	0	0	not spec
1700112E06Rik	0	0	0	0	0.501951	0	0	0	0	not spec
1700112H15Rik	0	0	0	0	0	0	0	0	0	not spec
1700112J05Rik	0	0	0	0	0	0	0	0	0	not spec
1700113A16Rik	1.91865	0.655148	2.42686	2.63998	0	3.13996	4.47499	4.83623	2.88009	not spec
1700113H08Rik	0	0	0	0	0	0	0	0	0	not spec
1700119H24Rik	0	0	0	0	0	0	0	0	0	not spec
1700120C14Rik	0	0	1.50575	6.6884	1.17855	0.112044	0	0	0.184727	not spec
1700120E14Rik	0	0	0.0755991	1.34322	0	0	0	0	0.0741967	not spec
1700120G07Rik	0	0	0	0	0	0	0	0	0	not spec
1700120K04Rik	0	1.18602	0	0	0	1.68128	0	0	0.791978	not spec
1700121L16Rik	0	0	0	0	0	0	0	0	0	not spec
1700121N20Rik	0	0	0	0	0	0	0	0	0	not spec
1700122O11Rik	0	0	0	0	0	0	0	0	0	not spec
1700123I01Rik	0	0	0.0301834	0	0	0	0	0	0.111088	not spec
1700123K08Rik	0	0	0	0	0	0	0	0	0	not spec
1700123L14Rik	0	0	0.114353	0	0	0	0	0	0	not spec
1700123M08Rik	0	0	0.593729	0	0	0.530159	0	0	0.907692	not spec
1700123O12Rik	0	0	1.28572	0	0	0	0	0	0	not spec
1700123O20Rik	15.9748	16.3645	19.4846	15.112	12.3458	11.8981	11.6435	7.55006	14.2286	not spec
1700123O21Rik	0	0	0	0	0	0	0	0	0	not spec
1700124L16Rik	0	0	0	0	0	1.00516	0	0	0	not spec
1700125G02Rik	0	0	0	0	0	0	0	0	0	not spec
1700125G22Rik	0	0	0.169637	0	0	0.0504913	0	0	0.208113	not spec
1700125H03Rik	0	0	0	0	0	0	0	0	0	not spec
1700125H20Rik	0	0	0.0998683	0	0	0.133763	0	0	0.0367559	not spec
1700126H18Rik	0	0	0	0	0	0	0	0	0	not spec
1700128A07Rik	0	0	0	0	0	0	0	0	0	not spec
1700128F08Rik	0	0	0	0	0	0	0	0	0.0322856	not spec
1700129C05Rik	0	0	0	0	0	0	0	0	0	not spec
1810006J02Rik	0	0	0	0	0	0	0	0	0.0849722	not spec
1810007C17Rik	0	0	0	0	0	0	0	0	0	not spec
1810007D17Rik	0	0	0	0	0	0	0	0	0	not spec
1810008I18Rik	0	0	0	0	0	0	0	0	0	not spec
1810009A15Rik	50.4671	46.2821	48.5991	75.3928	48.6324	47.567	36.9939	25.442	61.0362	not spec
1810009J06Rik	0	0	0	0	0	0	0	0	0	not spec
1810010D01Rik	0	0	0	0	0	0	0	0	0	not spec
1810010H24Rik	0	0	0.886002	0	0	0.395569	0	0	0.847827	not spec
1810011H11Rik	0	0	0	0	0	0	0	0	0	not spec
1810011O10Rik	0	0.967709	1.71918	0	3.09203	1.20849	0	1.78588	0.99622	not spec
1810012K16Rik	0	0	0	0	0	0.0802085	0	0	0	not spec
1810013A23Rik	0	0	0	0	0	0	0	0	0	not spec
1810013L24Rik	12.4995	11.0655	16.0852	12.7398	14.4793	11.4178	18.8957	8.16842	16.4583	not spec
1810014B01Rik	1.16422	0.397537	2.88509	0	2.25816	2.8177	1.35769	2.93458	2.58823	not spec
1810018F18Rik	0	0	0	0	0	0	0	0	0	not spec
1810019D21Rik	0	1.87075	2.65172	0	0	1.16256	0	0	0.754721	not spec
1810020O05Rik	0	0	0	0	0	0	0	0	0.0342283	not spec
1810021B22Rik	0	0	0	0	0	0.0664725	0	0	0	not spec
1810022K09Rik	108.176	144.541	119.226	135.903	117.455	110.255	126.153	77.0601	187.764	not spec
1810024B03Rik	0.744877	0	0	0	0	0.103017	0	0	0.707682	not spec
1810026B05Rik	10.42	11.1374	9.16535	7.56883	4.6352	8.42443	10.8112	20.7983	7.23982	not spec
1810026J23Rik	4.16473	5.07897	9.49143	2.45606	8.22246	10.1346	7.63219	10.4978	7.91354	not spec
1810030O07Rik	8.79951	10.0157	10.8086	14.1257	10.8452	9.0935	12.8273	27.7256	9.73953	not spec
1810032O08Rik	22.8916	11.5947	6.46313	2.599	18.6473	15.2888	0	2.38058	17.6472	not spec
1810034E14Rik	2.09326	1.07216	0.702459	0	1.01504	1.27862	0	0	1.45178	not spec
1810037I17Rik	21.2565	7.91816	13.5682	18.6124	18.2724	9.66562	13.5213	43.8383	16.0459	not spec
1810041L15Rik	0	0.217681	0.0905094	0	0	0.330621	0	0.401725	0.532982	not spec
1810043G02Rik	3.89216	4.17696	4.79395	0	7.27977	3.20408	5.1874	22.4246	3.4865	not spec
1810043H04Rik	1.90894	7.82199	2.85807	0	4.62831	5.45613	0	81.7999	5.07812	not spec
1810044D09Rik	0	2.65025	4.80848	0	1.8818	2.68352	0	0	2.65459	not spec
1810046K07Rik	0	0	0	0	0	0	0	0	0	not spec
1810053B23Rik	0	0	0	0	0	0	0	0	0	not spec
1810055G02Rik	16.5353	13.3456	13.5555	6.89453	14.3355	15.5921	10.5181	12.6302	18.3946	not spec
1810058I24Rik	22.6904	30.372	20.6854	22.4792	26.4068	24.9557	19.6592	4.57547	23.721	not spec
1810062G17Rik	0	0.706927	0.641306	0	0	0.0477201	0	0	0	not spec
1810062O18Rik	0	0	0.388968	0	0	0.115774	0	0	0	not spec
1810064F22Rik	0	0	0.0634496	0	0	0.0188849	0	0	0	not spec
1810065E05Rik	0	0	0	0	0	0	0	0	0	not spec
2010001E11Rik	0	0	0.468747	0	0	0.152203	0	0	0.0627344	not spec
2010002M12Rik	0	0	0	0	0	0	0	0	0.0106499	not spec
2010003K11Rik	0	0	0	0	0	0	0	0	0	not spec
2010005H15Rik	0	0	0	0	0	0	0	0	0	not spec
2010009K17Rik	0	0	0.170828	0	0	0.381342	0	0	0.125744	not spec
2010010A06Rik	0	0	0.0754819	0	0	0	0	0	0.649478	not spec
2010012O05Rik	2.60022	1.4798	3.84833	4.7704	2.10146	1.93791	3.03234	3.27713	2.37157	not spec
2010015L04Rik	1.6364	2.11411	2.92549	0	1.65679	4.3797	2.3596	0.975383	2.7487	not spec
2010016I18Rik	0	0	0	0	0	0.0279031	0	0	0.0230227	not spec
2010106C02Rik	0	1.96046	0	0	0	0.397014	0	0	0.0545464	not spec
2010106E10Rik	0	0	0	0	0	0	0	0	0	not spec
2010107E04Rik	175.685	121.744	108.843	263.065	107.742	89.8045	96.4146	32.5618	87.6779	not spec
2010107G12Rik	0.873971	0	0	0	0	0	0	0	0.365345	not spec
2010107G23Rik	0.54478	0.372045	0.984404	0	0.264169	0.426945	1.27063	0	1.3457	not spec
2010109A12Rik	0	0	0	0	0	0	0	0	0	not spec
2010109I03Rik	0	0	0	0	0	0	0	0	0	not spec
2010111I01Rik	2.47265	13.5417	5.88617	2.71359	14.2822	1.61742	2.62501	0.351378	3.73755	not spec
2010204K13Rik	5.70832	3.1187	8.1879	0	3.87523	9.45482	13.3139	0	20.0082	not spec
2010300C02Rik	0.432476	0.443025	1.12755	0	0	0.0598115	0	0	0.0246528	not spec
2010308F09Rik	0	0	0	0	0	0	0	0	0	not spec
2010310C07Rik	0	0	0.115233	0	0	0.5145	0	0	0.0428782	not spec
2010315B03Rik	3.59792	1.96559	2.87916	0.989962	0.523314	1.3766	8.39155	5.44139	1.37263	not spec
2010320M18Rik	5.06317	6.05111	3.1368	20.9001	3.68277	3.20942	2.95229	6.38123	2.35707	not spec
2200002D01Rik	3.71998	2.54048	1.72849	0	0.901928	0.685965	4.33818	0	1.8378	not spec
2200002J24Rik	0	0	0.239438	0	0	0	0	0	0	not spec
2210010C04Rik	0	0	0	0	0	0	0	0	0.0334613	not spec
2210011C24Rik	0	0	0	0	0	0	7.27494	0	0.0790232	not spec
2210013O21Rik	8.81322	12.0376	6.99574	60.6332	10.6841	6.75457	7.70838	36.0994	4.47963	not spec
2210015D19Rik	0	1.40002	1.95802	0	3.47928	1.11045	0	3.87556	1.57761	not spec
2210016F16Rik	4.67831	4.56421	4.88238	3.67838	2.91672	5.23771	7.01457	5.8962	5.32095	not spec
2210016L21Rik	15.0025	11.7093	16.1548	17.6939	19.3996	12.482	13.33	5.40229	11.647	not spec
2210018M11Rik	31.2459	29.2003	24.4157	46.5489	29.3915	23.9134	23.5617	30.2012	17.5882	not spec
2210019I11Rik	0	0	0	0	0	0	0	0	0	not spec
2210039B01Rik	0.907617	0	0.656017	0	1.32034	2.636	2.1169	2.28779	2.24197	not spec
2210404O09Rik	1.27377	3.18961	3.9238	3.50531	2.05888	3.2688	3.9612	4.28097	4.69544	not spec
2210407C18Rik	0	0	0	0	0	0	0	0	0	not spec
2210408F21Rik	0	0	0.096217	0	0	0	0	0	0.148466	not spec
2210408I21Rik	2.63064	5.90264	3.2381	9.99797	2.27663	5.31878	1.333	3.6801	3.88217	not spec
2210409D07Rik	0	0	0	0	0	0	0	0	0	not spec
2210409E12Rik	0	0	0.12914	0	0	0	0	0	0	not spec
2210414B05Rik	0	0	0	0	0	0	0	0	0	not spec
2210416O15Rik	0	1.46395	0.226611	0	0.304041	0.0289049	5.84963	1.58046	0	not spec
2210417A02Rik	0	0	0	0	0	0	0	0	0	not spec
2210420H20Rik	0	0	0	0	0	0	0	0	0	not spec
2300002M23Rik	0	0	0	0	0	0	0	0	0	not spec
2300003K06Rik	0	0	0	0	0	0	0	0	0	not spec
2300005B03Rik	0	0	0	0	0	0	0	0	0	not spec
2300009A05Rik	0	5.3847	3.41941	4.33963	1.52936	2.18092	0	0	4.55454	not spec
2310001H17Rik	0	0	0	0	0	0	0	0	0	not spec
2310001K24Rik	0	0	0	0	0	0	0	0	0	not spec
2310002D06Rik	0	0	0	0	0	0.0855768	4.32964	0	0	not spec
2310002F09Rik	0	0.504315	0.629065	0	0	0.204259	0	0	0.154349	not spec
2310002L09Rik	0	0	0	0	0	0	0	0	0	not spec
2310003H01Rik	1.78207	2.43406	3.14349	9.80825	7.77732	4.31307	2.77097	2.24599	3.12657	not spec
2310005A03Rik	0	0	0	0	0	0	0	0	0	not spec
2310005E17Rik	0	0	0	0	0	0	0	0	0	not spec
2310005G13Rik	0	0	0	0.846136	0	0	0	0	0.105162	not spec
2310007B03Rik	0	0	0	0	0	0	0	0	0.062497	not spec
2310007L24Rik	14.3424	0	0.0617057	0	0	0	0	0	0	not spec
2310008N11Rik	0	0	0	0	0	0	0	0	0	not spec
2310009A05Rik	1.9167	27.4883	9.69758	0	8.36483	8.48254	13.4113	4.83132	9.32345	not spec
2310009B15Rik	9.90908	0	7.58851	4.54483	6.40669	7.68962	11.5558	0	4.58161	not spec
2310010J17Rik	0	0	0.899207	0	1.20653	0.802924	0	0	1.13467	not spec
2310011J03Rik	10.2316	5.8231	4.87152	0	3.30793	4.1142	2.65155	0	3.60746	not spec
2310014L17Rik	0	0.59649	39.8024	3.20482	0.705893	22.9243	2.71622	0	63.0329	not spec
2310015A10Rik	1.36246	0.797536	1.37667	0	0.75505	0.376856	1.81586	0.981222	0.821034	not spec
2310015B20Rik	0	0	0	0	0	0	0	0	0	not spec
2310015D24Rik	0	0	0.0333807	0	0	0	0	0	0.0245711	not spec
2310016D03Rik	0	0	0	0	0	0	0	0	0	not spec
2310020H05Rik	0	0	0	0	0	0	0	0	0	not spec
2310022A10Rik	5.70875	6.33533	7.05608	4.15216	9.51654	8.07619	12.4827	0	7.43051	not spec
2310022B05Rik	10.2657	11.6845	7.31686	14.1251	12.5831	8.64991	7.9811	6.46903	9.092	not spec
2310030A07Rik	0	0	0	0	0	0	0	0	0	not spec
2310030G06Rik	1.51854	4.66674	9.21189	0	0	1.08508	7.0836	0	4.55898	not spec
2310033P09Rik	11.3982	16.0873	21.2633	12.5468	15.8444	19.407	21.2679	7.66159	15.4784	not spec
2310034C09Rik	0	0	0	0	0	0	0	0	0	not spec
2310034G01Rik	1.19672	0	0	0	0	0.110338	0	0	0	not spec
2310034O05Rik	0	0	0	0	0	0	0	0	0	not spec
2310035C23Rik	10.2919	9.0538	11.8484	5.76049	7.44374	7.47872	10.1714	8.35427	9.67931	not spec
2310036O22Rik	48.6308	62.0907	42.3545	98.9163	78.4343	49.5164	61.644	18.6537	51.0637	not spec
2310039H08Rik	1.21994	5.83192	2.39335	0	5.32406	3.09316	5.6907	12.3002	4.35793	not spec
2310039L15Rik	0	6.01879	16.1528	8.08442	3.56135	18.7571	10.2778	0	11.7224	not spec
2310040G24Rik	1.71454	0	0.502563	0	0	0.112188	0	0	0.977358	not spec
2310042E22Rik	0	0	0	0	0	0	0	0	0	not spec
2310043L19Rik	0	0	0	0	0	0	0	0	0	not spec
2310043O21Rik	0	0	0	0	0	0	0	0	0	not spec
2310045N01Rik	40.864	28.9805	17.3646	8.65033	8.38342	13.6215	21.9946	0	13.857	NotoP
2310047M10Rik	1.56995	0.714773	2.21545	0	1.52257	2.50899	0	3.95728	2.58536	not spec
2310050C09Rik	0	0	0	0	0	0	0	0	0	not spec
2310057J18Rik	0	0	0	0	0	0	0	0	0.353208	not spec
2310057M21Rik	2.12966	6.98114	4.04616	3.51639	6.40271	6.67607	1.98686	35.4297	7.18683	not spec
2310057N15Rik	0	0	0	0	0	0	0	0	0	not spec
2310061I04Rik	13.6889	6.23236	9.22675	0	1.84386	8.83484	1.77376	0	11.358	not spec
2310061J03Rik	0	0	1.62286	0	1.69362	2.25416	0	1.76075	1.93785	not spec
2310061N02Rik	0	0	0	0	0	0	0	0	0	not spec
2310065F04Rik	0	0	0	0	0	0	0	0	0	not spec
2310067B10Rik	8.68268	8.37884	11.694	1.03887	8.51217	12.3649	13.6476	16.1766	6.49887	not spec
2310068J16Rik	0	1.14899	1.25949	4.62997	0	1.43488	0	0	1.95056	not spec
2310069B03Rik	0	0	0	0	0	0	0	0	0.0195724	not spec
2310069G16Rik	0	0	0	0	0	0	0	0	0	not spec
2310079G19Rik	0	0	0	0	0	0	0	0	0	not spec
2310081J21Rik	0	0	0	0	0	0	0	0	0	not spec
2410002F23Rik	28.5474	35.4173	31.0734	7.856	26.3015	28.9966	25.5235	29.9825	29.5447	not spec
2410003L11Rik	7.70437	0	13.3647	0	2.98874	15.9827	0	0	20.495	NotoP
2410004B18Rik	19.3439	15.192	14.2312	10.6466	18.2911	15.6503	9.02341	0	10.4754	not spec
2410004I01Rik	0	0.675063	0	0	0	0	0	0	0.60104	not spec
2410004N09Rik	4.35573	17.8479	12.5231	0	15.841	19.5025	0	0	20.6924	not spec
2410004P03Rik	0.536374	0	2.29848	0	0	0.271847	2.5022	0	0.856144	not spec
2410006H16Rik	94.0969	58.6734	69.0684	61.9221	15.8708	52.1488	9.54211	5.1562	47.4976	not spec
2410007B07Rik	0	0	0	0	0	0	0	0	2.25937	not spec
2410012E07Rik	0	0	0.107633	0	0	0.288325	0	0	0	not spec
2410012M07Rik	0.519854	0	0.429423	0	0.252082	0.527236	2.42498	0	1.699	not spec
2410015M20Rik	32.4747	17.0599	11.8652	0	27.2549	12.207	8.73956	3.14836	11.4868	not spec
2410016O06Rik	7.23541	2.47063	3.29968	8.84944	6.62721	8.09792	0	1.01322	6.98104	not spec
2410017I17Rik	0	0	0	0	0	0	0	0	0	not spec
2410018L13Rik	2.01069	4.11947	6.81671	22.133	1.95001	6.6121	3.12645	1.68942	5.62898	not spec
2410021H03Rik	1.23755	3.38063	3.83353	0	3.00051	0.798717	0	3.11943	0	not spec
2410088K16Rik	0	0	0	0	0	0	0	0	0	not spec
2410089E03Rik	9.27792	13.0414	12.1284	11.6506	12.9727	11.8638	6.09268	14.7584	8.88993	not spec
2410114N07Rik	0	0	0	0	0	0	0	0	0	not spec
2410124H12Rik	0	0	0	0	0	0	0	0	0	not spec
2410127L17Rik	42.3321	27.6795	30.5042	32.2219	37.3421	36.9126	34.6619	13.6218	40.0642	not spec
2410131K14Rik	8.12335	12.5425	8.49722	6.80363	6.50807	6.17089	2.4713	1.78053	8.2009	not spec
2410137M14Rik	0	0	0	0	0	0.150773	0	0	0.20715	not spec
2410141K09Rik	0	0	0.391838	0	0	0.933023	0	0	0.350026	not spec
2500004C02Rik	4.96846	3.73241	1.84688	2.73456	8.19148	1.83237	6.95297	1.25238	1.47275	not spec
2510002D24Rik	3.82717	6.27283	7.23174	2.10641	2.227	8.75106	7.14109	7.71756	10.2391	not spec
2510003E04Rik	8.774	18.2365	10.8716	7.34858	12.0239	9.14481	16.0155	1.92315	8.11842	not spec
2510009E07Rik	19.9048	11.224	29.698	5.02537	10.2719	6.34753	4.25921	9.20608	3.35885	not spec
2510039O18Rik	5.1795	7.07445	10.4823	12.3531	6.02782	11.5249	14.4966	16.5372	12.4137	not spec
2610001J05Rik	5.23025	8.57252	7.34473	0	8.11585	8.19791	8.53921	2.63673	14.5097	not spec
2610002J02Rik	6.20813	22.7439	9.73746	7.23541	12.9633	8.13759	22.4852	12.5189	11.2717	not spec
2610002M06Rik	4.68198	1.5436	2.99233	12.4401	2.42691	3.23759	5.27177	6.10429	2.75481	not spec
2610005L07Rik	35.0484	38.8752	37.7197	20.0669	23.3829	31.946	46.0849	70.5573	27.461	not spec
2610008E11Rik	11.8183	16.7513	9.83156	17.182	9.73161	10.1667	18.2031	23.6071	6.83013	not spec
2610015P09Rik	4.65942	7.60155	3.72861	2.13706	4.76984	5.27452	6.03749	28.0569	5.77445	not spec
2610016A17Rik	0	0	1.95154	0	0	0.18343	0	0	0	not spec
2610018G03Rik	44.2553	16.0761	17.7923	10.3649	10.2733	2.49595	30.7463	47.469	10.7887	not spec
2610020C07Rik	1.31217	3.58447	3.47756	1.20366	3.18143	3.75046	1.02016	1.10251	2.0445	not spec
2610020H08Rik	14.1362	11.0765	6.85427	9.04666	4.08255	3.41486	4.93428	11.6665	3.10544	not spec
2610027K06Rik	0	0	0.272105	0	0.393205	0.26166	0	0	0	not spec
2610028E06Rik	0	0	0	0	0	0.0613506	0	0	0	not spec
2610028H24Rik	0	0	0.0276153	0	0	0.271244	1.24756	0	0	not spec
2610034B18Rik	4.31783	1.76926	1.56044	2.37646	2.72189	2.12986	4.02831	1.08837	0.771218	not spec
2610034M16Rik	0	0	0	0	0	0	0	0	0	not spec
2610035D17Rik	1.02058	2.78792	1.8705	0	0.247444	1.08212	2.38036	3.85878	0.58177	not spec
2610035F20Rik	2.46218	0	0.889819	0	0.397979	0.605368	0	0	2.49518	not spec
2610037D02Rik	0	0	0.0134084	0	0	0.0359182	0	0	0.276353	not spec
2610044O15Rik8	2.12391	5.43928	5.53746	0	3.86214	4.5774	2.47687	8.03044	3.28909	not spec
2610100L16Rik	0	0	0	0	0	0.12758	0	0	0	not spec
2610203C20Rik	0	1.74867	0	0	0	0	14.5038	25.817	0	not spec
2610203C22Rik	0	0	0	0	0	0	0	0	0.0863542	not spec
2610206C17Rik	0	0.375079	0.93572	0	3.19588	0.405107	0	0	1.66975	not spec
2610301B20Rik	4.00714	11.5545	10.8037	7.35156	11.2268	12.5616	7.26922	6.73374	10.4736	not spec
2610305D13Rik	5.89154	2.26322	5.89325	16.213	0.892771	4.31165	2.57648	1.85631	15.1408	not spec
2610306M01Rik	0	7.47401	1.41255	0	4.42241	0.756784	2.12713	2.29885	0.797148	not spec
2610307P16Rik	16.5282	20.0786	7.23813	6.44478	5.84984	6.10148	9.10371	7.59836	3.72455	not spec
2610316D01Rik	12.2735	4.88945	1.90096	0	0.495962	0.0471508	0	0	0.544163	NotoP
2610318N02Rik	15.6424	12.7174	10.4601	47.1464	30.7019	22.2173	15.636	30.0412	16.5598	not spec
2610507B11Rik	43.5842	40.6671	46.1413	34.5176	30.6572	31.3008	54.3732	58.4432	47.2819	not spec
2610507I01Rik	3.24618	2.2169	3.72057	0	1.73151	3.6215	5.2999	0.818248	3.04707	not spec
2610524H06Rik	10.9769	10.2224	10.9736	101.607	15.4845	12.6969	16.2923	32.6996	14.9036	not spec
2610528A11Rik	0	17.8892	0.257597	3.43267	80.4469	0	0	0	0.189614	MP
2610528J11Rik	0	0	0	0	0	0	0	0	0	not spec
2700029M09Rik	76.5253	46.2729	35.2694	65.8098	59.9138	39.1	48.3397	42.1954	41.6533	not spec
2700038G22Rik	2.78938	2.36753	8.78162	26.5195	6.09177	12.485	4.81728	1.74799	10.1771	not spec
2700046A07Rik	0.442107	0	0.205425	0	0	0.672578	0	0	0	not spec
2700046G09Rik	0	0.39245	1.51309	0	1.9506	0.74177	1.34032	0	0.720671	not spec
2700049A03Rik	20.1808	20.77	12.1494	16.0453	10.7121	11.2976	15.4078	23.5377	10.2181	not spec
2700054A10Rik	0	0.459127	0.451211	0	0.760679	0.77482	0	0	0.647235	not spec
2700060E02Rik	214.208	152.686	109.624	182.173	117.499	100.967	136.92	209.366	120.541	not spec
2700062C07Rik	14.6204	10.6087	11.3695	35.2048	12.8498	7.37188	2.13126	27.6396	9.93157	not spec
2700069I18Rik	0	0.823543	0.871613	0	0	0	0	9.11896	0	not spec
2700070H01Rik	0	0	0	0	0	0	0	0	0	not spec
2700081O15Rik	6.80467	6.97065	9.23167	13.0041	10.1739	9.86399	11.9033	13.3406	5.58135	not spec
2700089E24Rik	23.8445	29.2912	14.9817	21.5305	15.8854	14.4348	23.6407	15.1402	12.5715	not spec
2700089I24Rik	0	0	0	0	0	0	0	0	0	not spec
2700094K13Rik	76.3856	90.6906	81.0738	141.412	119.463	102.586	55.9122	77.0165	125.897	not spec
2700097O09Rik	14.5079	26.0861	7.53546	42.273	18.6222	10.0716	9.26477	6.45338	11.079	not spec
2700099C18Rik	16.2716	14.6481	9.92809	50.8843	15.0633	9.00147	20.7008	29.8291	7.87009	not spec
2810001G20Rik	3.13989	3.57387	2.59369	2.88024	2.53761	3.71523	24.4113	18.4673	2.02851	not spec
2810002D19Rik	1.90894	3.911	3.61366	10.5065	2.46843	4.04809	1.48411	4.81176	2.58742	not spec
2810004N23Rik	40.2589	45.2019	44.5993	118.3	35.4043	54.9232	52.5196	46.4394	65.9951	not spec
2810006K23Rik	9.46355	10.6448	7.10171	6.12774	5.95019	8.00814	3.89514	7.2647	8.48852	not spec
2810007J24Rik	0	0	0	0	0	0	0	0	0	not spec
2810008D09Rik	28.2904	2.1467	4.7063	8.65033	2.28639	8.11496	7.33152	3.96168	2.98642	not spec
2810013P06Rik	3.71998	4.44583	1.92054	7.67781	3.83319	4.78032	3.25363	3.51629	2.98642	not spec
2810021J22Rik	2.8915	2.36962	3.85147	0.530478	2.43034	3.51908	4.49603	1.94359	1.99257	not spec
2810025M15Rik	22.1142	16.7205	22.875	8.6938	22.9788	19.6248	22.1051	19.9079	21.9704	not spec
2810029C07Rik	0	2.96627	0.0996639	0	0.702063	0.266979	0	1.21648	0.110042	not spec
2810032G03Rik	0	0	0.038701	0	0	0	0	3.77903	0	not spec
2810047C21Rik1	1.14722	2.3504	0.325757	0	0	0.793303	0	0	0.544967	not spec
2810049E08Rik	0	0	0	0	0	0.0394492	0	0	0	not spec
2810055G20Rik	0	0.408766	0.0927055	0	0.145121	0	3.49009	5.28057	0	not spec
2810403A07Rik	27.0421	37.7946	32.8414	38.9395	25.4636	29.9194	33.0029	40.4226	24.4609	not spec
2810403D21Rik	0	0	1.1142	0	0	0.778621	0	0	0.713174	not spec
2810404M03Rik	0	0	0	0	0	0	0	0	0	not spec
2810405F15Rik	0	0.831518	0	3.35068	0	0.168391	0	0	0	not spec
2810408A11Rik	10.7033	7.30956	5.61312	0	4.37063	3.24619	10.5111	4.25987	1.96954	not spec
2810408I11Rik	1.3226	2.70972	3.89213	0	3.84806	7.68247	15.424	3.33381	8.99695	not spec
2810408M09Rik	11.611	8.61899	7.89711	22.2278	9.05742	5.70176	5.8872	0	7.271	not spec
2810410L24Rik	0	2.26366	0.713032	0	3.75037	1.50258	1.28849	1.39251	0.209941	not spec
2810417H13Rik	36.741	34.2646	33.9189	89.1489	92.7198	57.3691	38.7003	34.8537	50.5952	not spec
2810428I15Rik	18.6593	32.3476	12.1529	0	17.4002	20.1154	20.0864	0	13.6366	not spec
2810429I04Rik	0	1.10087	1.83092	0	1.56334	0.817441	0	0	2.63417	not spec
2810433D01Rik	1.41381	0	0.401457	0	0	0.0977654	0	1.78187	0	not spec
2810442N19Rik	0	0	0	0	0	0	0	7.75955	0	not spec
2810454H06Rik	0.33381	0	1.18914	0	0.323736	1.46192	2.33571	3.36568	1.67451	not spec
2810459M11Rik	0	0	0.292452	0	0.137342	0.235024	0	0	0.699625	not spec
2810468N07Rik	0	0	0.252632	0	0.67795	0.290035	3.26087	0	0.185959	not spec
2810471M01Rik	0	0	0	0	0	0.0272217	0	0	0	not spec
2810474O19Rik	25.5318	23.0023	28.6245	47.4261	24.5949	30.2592	26.1235	26.6637	25.4783	not spec
2900005J15Rik	0.463854	0.633557	0.143687	0	0	0.342139	2.16376	1.16921	0.141021	not spec
2900008C10Rik	1.38679	0.473644	0.716099	0	1.34493	0.543413	0	0	0.184455	not spec
2900009J06Rik	0	0	2.30838	0	0.985512	0.468459	0	0	0.849584	not spec
2900011O08Rik	0	0.273465	2.27407	0	0.194173	0.313818	5.60371	1.00935	1.81087	not spec
2900026A02Rik	4.84591	2.20627	4.56169	0.444519	1.09659	0.811675	6.02797	3.66445	2.26513	not spec
2900041M22Rik	0	0	0.217347	0	0	0	0	0	0.159987	not spec
2900052N01Rik	0.364803	0	1.65739	0	0	0.58861	0	0	0.0831807	not spec
2900055J20Rik	0	0	0	0	0	0	0	0	0	not spec
2900057B20Rik	0	0	0.622948	0	0	0.0427884	0	0	0	not spec
2900060B14Rik	0	1.07875	15.0884	0	0.765959	12.0152	7.36837	15.9264	16.6279	not spec
2900076A07Rik	1.10423	6.03289	1.42523	0	1.07091	0.763578	5.15095	0	1.8464	not spec
2900079G21Rik	0	0	0	0	0	0	0	0	0	not spec
2900092C05Rik	0	0	0	0	0	0	0	0	0	not spec
2900092D14Rik	0	0	0.394148	0	0	0.0612081	0	5.85676	0	not spec
2900097C17Rik	61.9471	61.9518	89.5593	52.7781	65.3785	94.2136	88.1214	95.7185	77.2569	not spec
3000002C10Rik	0	0.503921	0.723811	0	0.715614	0.680329	1.72101	7.43978	0.448664	not spec
3010001F23Rik	0	0	0.055262	0	1.55713	0.603705	0	0	0.0411357	not spec
3010026O09Rik	1.65441	16.3827	2.34888	15.9348	6.01681	2.97447	7.71739	16.6808	3.67801	not spec
3010033K07Rik	0	0	0	0	0	0	0	0	0	not spec
3100003L05Rik	0	0	0	0	0	0	0	0	0.215886	not spec
3110001I22Rik	0.585476	7.99532	2.59906	3.22172	7.09617	5.04622	2.73072	0	4.11536	not spec
3110002H16Rik	3.10056	5.1424	5.30536	0	2.36264	4.98235	0	1.11649	7.00244	not spec
3110007F17Rik	1.02502	0	0.105839	0	1.98816	0	0	0	0	not spec
3110009E18Rik	11.4064	10.3099	5.74954	20.9282	3.68772	1.51131	6.15707	0	5.99692	not spec
3110009F21Rik	0	0	0	0	0	0	0	0	0	not spec
3110015C05Rik	0	0	0	0	0	0	0	0	0	not spec
3110021A11Rik	0	0	0.649932	0	0.554948	0.36931	0	0	0.608881	not spec
3110021N24Rik	2.60214	14.572	4.2721	4.29652	3.78541	3.38283	2.42766	1.31182	2.80842	not spec
3110035E14Rik	0	0	0	0	0	0	0	0	0	not spec
3110039I08Rik	0	0	0	0	0	0	0	0	0	not spec
3110039M20Rik	0	0	0	0	0	0	0	0	0	not spec
3110040N11Rik	1.10037	1.50294	3.18134	3.02812	5.86937	3.50016	5.13292	0	4.05623	not spec
3110043O21Rik	6.48728	5.03448	4.46058	0	6.00552	6.45706	2.06328	5.20296	4.12383	not spec
3110045C21Rik	7.47765	1.13482	1.20106	0	3.62599	1.03416	0	6.28284	1.3577	not spec
3110052M02Rik	0.431882	2.6545	1.82837	0	1.7801	1.51314	0.503654	0	0.722156	not spec
3110056K07Rik	1.64431	1.6844	3.17924	8.20369	3.98672	5.69957	5.75252	14.5065	4.41884	not spec
3110057O12Rik	1.51367	4.91019	0.879158	0	1.46799	1.72706	1.76521	0.953856	1.61065	not spec
3110062M04Rik	0.759476	3.03063	2.98017	1.52652	1.65702	2.54242	2.58759	4.46686	1.21227	not spec
3110070M22Rik	0	0	0.0431612	0	1.21616	0.0770798	0	0	0.190622	not spec
3110079O15Rik	2.04116	0	0.526903	0	0	0	0	0	0.155139	not spec
3110082I17Rik	13.5546	27.3297	18.0947	87.0362	15.3365	22.2275	22.5817	35.7934	19.8195	not spec
3110082J24Rik	0	0	0	0	0	0	0	0	0	not spec
3110099E03Rik	0	0	0	0	0	0	0	0	0	not spec
3200001D21Rik	0	0	0	0	0	0.0380841	0	0	0.0156973	not spec
3300002I08Rik	5.82108	0.993843	1.72805	0	0	2.14682	0	0	0.718952	not spec
3300005D01Rik	0	0	0	0	0	0	0	0	0	not spec
3425401B19Rik	0.340009	0.116101	0.0351079	0	0.741932	0.00783721	0	0.857043	0	not spec
3632451O06Rik	0	2.81227	3.75597	9.44359	3.99369	3.11652	4.80231	6.91997	5.32078	not spec
3632454L22Rik	0	0	0.0514649	0	0	0.0121932	1.20936	0.675234	0.0500738	not spec
3830403N18Rik	12.9433	0	0	0	0	0.255724	2.15633	0	0	not spec
3830406C13Rik	8.18657	1.83737	2.07252	0	1.51126	3.34328	6.58521	3.9257	2.27833	not spec
3830408C21Rik	0	0.33931	0.974742	4.10184	1.20463	0.64133	1.15883	3.75713	0.509799	not spec
3830417A13Rik	0	0	0	0	0.277306	0	0	0	0.195593	not spec
3930402G23Rik	0	0.452413	0.70113	0	0.160617	0.0152698	0	0	0.42798	not spec
4430402I18Rik	0	0	0	0	0	0	0	0	0	not spec
4631405J19Rik	0	0	0.593247	0	0	0	0	0	0	not spec
4632415L05Rik	1.83377	3.44391	4.46149	14.5083	2.44533	4.05776	3.74239	0	3.74573	not spec
4632427E13Rik	1.40959	4.81323	3.49315	3.87907	2.05057	2.33936	0	7.10616	3.21408	not spec
4632428C04Rik	0	0	0.842176	0	0	0.0537146	0	0.978999	0.250918	not spec
4632428N05Rik	0.973581	0.531645	0.180843	0	0	0.0538376	4.99567	2.94479	0.0147966	not spec
4732416N19Rik	0	0	0	0	0	0.552289	0	0	0.52032	not spec
4732456N10Rik	0	0	0.0576391	0	0.180457	0	0	0	0.0707123	not spec
4732471J01Rik	0	0.265243	0.34263	0	0.18832	0.167983	0	0	0.501559	not spec
4732490B19Rik	0	0	0	0	0	0	0	0	0	not spec
4732491K20Rik	0.594212	0.608706	0.42949	0	0	0.191752	1.38592	0	0.180653	not spec
4831440E17Rik	0.403256	0	0.291469	0	0	0.232377	0	0	0.168573	not spec
4833403I15Rik	0	0	0	0	0	0	0	0	0.0779307	not spec
4833411C07Rik	0	0	0.040504	0	0	0.108502	0	0	0	not spec
4833412C05Rik	0	0	0	0	0	0.200706	0	0	0	not spec
4833417C18Rik	1.42989	0	1.14425	0	0.346685	1.61499	0	0	1.54868	not spec
4833418N02Rik	1.2327	0.841844	0.38185	0	0	0.113655	0	0	0.679264	not spec
4833419F23Rik	0	0	0	0	0	0	0	0	0.772875	not spec
4833420G17Rik	15.3872	21.7673	16.6571	6.0491	14.0345	17.4128	10.2539	19.3928	14.8696	not spec
4833422C13Rik	1.00037	0.455453	0.578793	0	1.94036	1.24521	6.72262	0.840527	1.25153	not spec
4833423E24Rik	0	0	0	0	0	0	0	0	0	not spec
4833427F10Rik	0	0	0	0	0	0	0	0	0	not spec
4833427G06Rik	0	0	0	0	0	0	0	0	0.231207	not spec
4833428L15Rik	0	0	0.232021	0	0	0	0	0	0	not spec
4833439L19Rik	26.3899	32.3241	43.7273	44.0148	57.4463	39.7742	54.1799	34.6684	46.9466	not spec
4921501E09Rik	0	0	0	0	0	0	0	0	0	not spec
4921504A21Rik	0	0	0.376663	0	0	0.126112	0	6.89654	0.066488	not spec
4921504E06Rik	0	0	0	0	0	0	0	0	0	not spec
4921506M07Rik	3.82562	4.35436	2.008	0	0	0.146968	7.43562	8.03587	0.557303	NotoP
4921507L20Rik	0.608396	0	0.848075	0	0	0.19633	0	3.06711	0.0462413	not spec
4921507P07Rik	0.808067	4.13889	1.16813	0	0.39184	2.10473	2.82707	2.03685	0.276378	not spec
4921508D12Rik	0	0	0	0	0	0	0	0	0	not spec
4921509C19Rik	0	0	0	0	0	0	0	0	0	not spec
4921509O07Rik	0	0	0	0	0	0	0	0	0	not spec
4921511C10Rik	0	0	1.26457	0	0.312561	0.47544	0	0	0.269451	not spec
4921511C20Rik	0	0	0	0	0	0	0	0	0	not spec
4921511H03Rik	0	0	0.139634	0	0	0	0	0	0.205566	not spec
4921511I17Rik	0	0.480247	0	0	0	0.291765	3.28032	0	0.187069	not spec
4921511M17Rik	0	0	0	0	0	0	0	0	0	not spec
4921513I03Rik	0	0	0	0	0.580301	0.534246	0	0	0	not spec
4921515E04Rik	0	0	0	0	0	0	0	0	0	not spec
4921517D22Rik	0	0	0	0	0	0	0	0	0	not spec
4921524J17Rik	13.9655	19.7847	14.6821	3.25404	12.9012	14.2055	12.4107	2.98058	15.3337	not spec
4921524L21Rik	0	0	0	0	0	0	0	0	0	not spec
4921525O09Rik	0	0	0.0446386	0	0	0.0132864	0.672206	0	0	not spec
4921529L05Rik	0	0	0	0	0	0	0	0	0	not spec
4921530L21Rik	0	0	0	0	0	0	0	0	0	not spec
4921531C22Rik	0	0.338063	0.434467	0	0.240041	0.684614	0	0	0.357429	not spec
4921531P14Rik	0	0	0	0	0	0	0	0	0	not spec
4921533I20Rik	0	0	0	0	0	0	0	0	0	not spec
4921534H16Rik	0.332281	0.453848	0.377409	0.914411	0.161127	0.0153182	0	0	0.340944	not spec
4921536K21Rik	0	0	0.520704	0	0.873333	1.41146	0.840129	0	1.0951	not spec
4921539E11Rik	0	0	0	0	0	0	0	0	0	not spec
4922502D21Rik	0	0	0	0	0	0	0	0	0	not spec
4922502H24Rik	0	0	0	0	0	0	0	0	0	not spec
4922502N22Rik	0	0	0	0	0	0	0	0	0	not spec
4930401C15Rik	0	0	0	0	0	0	0	0	0	not spec
4930401O10Rik	0	0	0	0	0	0	0	0	0	not spec
4930401O12Rik	0	0	0	0	0	0	0	0	0	not spec
4930402F06Rik	0	0	0	0	0	0.0337627	0	0	0	not spec
4930402F11Rik	0	0	0	0	0	0	0	0	0	not spec
4930402H24Rik	6.8569	3.12184	4.88727	0	2.21665	2.54639	4.8867	28.3263	2.74333	not spec
4930402K13Rik	0	0	0	0	0	0	0	0	0	not spec
4930404A05Rik	0	0	0	0	0	0	0	0	0	not spec
4930404A10Rik	0	0	0	0	0	0	0	0	0	not spec
4930404H11Rik	0	0.839649	0	0	0	0.0566793	0	0	0	not spec
4930404I05Rik	3.85691	1.317	0.746715	2.65348	0.467564	1.91139	0	0	0.476361	not spec
4930404N11Rik	0	0.926634	0.0700515	0	0.657953	0.56296	0	0	0.928153	not spec
4930405A10Rik	0	0	0	0	0	0	0	0	0	not spec
4930405A21Rik	0.947753	0	0.195722	0	0	0.567989	0	0	1.22458	not spec
4930405D11Rik	0	0	0	0	0	0	0	0	0	not spec
4930405J17Rik	0	0	0.154804	0	0	0	3.49675	0	0.341847	not spec
4930405L22Rik	0	0	0	0	0	0	0	0	0	not spec
4930406D18Rik	0	0	0	0	0	0	0	0	0	not spec
4930407I10Rik	0	0	0	0	0	0	0	0	0	not spec
4930412B13Rik	0	0	0	0	0	0	0	0	0	not spec
4930412C18Rik	0	0	0.134932	0	0	0	0	0	0	not spec
4930412D23Rik	0	0	0	0	0	0	0	0	0	not spec
4930412O13Rik	0.233477	0	0.494211	0	0.113215	0.548929	1.63366	0.588514	0	not spec
4930413E15Rik	0	0	0	0	0	0	0	0	0	not spec
4930413F20Rik	0	0	0	0	0	0	0	0	0.098094	not spec
4930413G21Rik	2.69048	1.37805	2.08356	0	1.30464	2.66668	1.5688	1.69544	1.66149	not spec
4930413M19Rik	0	0	0	0	0	0	0	0	0	not spec
4930414L22Rik	1.46355	2.33216	5.26401	1.34252	4.49471	9.80561	4.55139	3.6891	6.21076	not spec
4930414N06Rik	0	5.27878	1.19719	0	0	1.99548	3.60567	0	0.411244	not spec
4930415F15Rik	2.50469	0	0.711214	0	0	0.0577331	0	0	0	not spec
4930415L06Rik	0	0	0	0	0	0	0	0	0	not spec
4930415O20Rik	0	0	0.516104	0	0	0.230422	3.88597	0	0	not spec
4930417O13Rik	0	0	0	0	0	0	0	0	0	not spec
4930417O22Rik	0	0	0	0	0	0	0	0	0	not spec
4930419G24Rik	0	0	0	0	0	0	0	0	0	not spec
4930423M02Rik	0	0	0	0	0	0	0	0	0	not spec
4930425K10Rik	0	0	0	0	0	0	0	0	0	not spec
4930425O10Rik	0	0	0	0	0	0	0	0	0	not spec
4930426D05Rik	0	0	0.0600689	0	0	0	0	4.39915	0.420051	not spec
4930426L09Rik	0	0.433385	0.196578	0	0	0.263296	0	0	0.289397	not spec
4930427A07Rik	2.81077	1.15173	2.10416	0.773502	2.18076	2.15098	2.6223	7.79347	5.33015	not spec
4930428D18Rik	0	0	0	0	0	0	0	0	0	not spec
4930428E07Rik	0	0	0	0	0	0	0	0	0	not spec
4930428G15Rik	0	0	0	0	0	0	0	0	0	not spec
4930428O21Rik	0	0	0	0	0	0	0	0	0	not spec
4930429B21Rik	0.483597	0.990785	2.94612	0	0.234501	2.34085	0	0	1.26808	not spec
4930429D17Rik	0	0	0	0	0	0	0	0	0	not spec
4930429F11Rik	0	0	0	0	0	0	0	0	0	not spec
4930429F24Rik	0	0	0.128121	0	0	0.42901	0	0	0	not spec
4930430A15Rik	0	0	0	0	0	0	0	0	0	not spec
4930430D24Rik	0	0	0	0	0	0	0	0	0	not spec
4930430F08Rik	6.23738	10.383	5.47439	0	5.86011	6.63148	4.54621	3.93056	5.97037	not spec
4930430F21Rik	0	0	0	0	0	0	0	0	0	not spec
4930430J02Rik	0	0	0.108674	0	0	0	0	0	0.159987	not spec
4930431F12Rik	0	0	0.236757	0	0	0.17297	0	0	0.0633723	not spec
4930431P03Rik	0	0	0	0	0	0	0	0	0	not spec
4930432J09Rik	0	0	0	0	0	0	0	0	0	not spec
4930432K21Rik	0.394727	1.34786	0.101887	0	0.574222	0.0363895	2.76198	0.994974	0.560403	not spec
4930432M17Rik	0	0	0	0	0	0	0	0	0	not spec
4930433B08Rik	0	0	0	0	0	0	0	0	0	not spec
4930433I11Rik	0	0	0	0	0	0	0	0	0	not spec
4930433N12Rik	0	0	0.2466	0	0	0.786415	0	0	0.596419	not spec
4930434J06Rik	0	0	0	0	0	0	0	0	0	not spec
4930435E12Rik	0	0	0	0	0	0	0	0	0	not spec
4930438E09Rik	0	0	0	0	0	0	0	0	0	not spec
4930440C22Rik	0	0	0	0	0	0	0	0	0	not spec
4930440I19Rik	0	0	0	0	0	0	0	0	0	not spec
4930441J16Rik	0	0	0	0	0	0	0	0	0	not spec
4930442J19Rik	0	0	0	0	0	0	0	0	0	not spec
4930442L01Rik	0	0	0	0	0	0.084784	0	0	0	not spec
4930443O20Rik	0.65351	2.2315	1.34957	0	0.316894	1.5666	0	0	0.794722	not spec
4930444F02Rik	0	0.497114	0.0269877	0	0	0	0	0	0	not spec
4930444G20Rik	0	0	0.357378	0	0.516406	0.441849	1.24193	0	0.84989	not spec
4930444M15Rik	0	0	0	0	0	0	0	0	0	not spec
4930444P10Rik	0	0	0.679021	0	0	0	0	0	0.199928	not spec
4930445N18Rik	0	0	0	0	0	0	0	0	0	not spec
4930447A16Rik	0	0	0	0	0	0	0	0	0	not spec
4930447C04Rik	7.40587	5.73203	1.98822	2.71738	0.957649	0.773865	1.15155	11.2006	5.44122	not spec
4930447J18Rik	0	0	0	0	0	0	0	0	0	not spec
4930447K03Rik	0	0	0.094261	0	0	0	0	0	0	not spec
4930447N08Rik	0	0.557103	0.210579	0	0	0.827341	0	0	0.186005	not spec
4930448C13Rik	0	0	0	0	0	0	0	0	0	not spec
4930448F12Rik	0	0	0	0	0	0	0	0	0	not spec
4930448H16Rik	0	0	0	0	0	0	0	0	0	not spec
4930448I06Rik	0	0	0	0	0	0	0	0	0	not spec
4930448I18Rik	0	0	0	0	0	0	0	0	0	not spec
4930448K20Rik	0	0	0	0	0	0	0	0	0	not spec
4930449E01Rik	0	0	0	0	0	0	0	0	0	not spec
4930449E18Rik	0	0	0	0	0	0	0	0	0	not spec
4930449I24Rik	0	0	0	0	0	0	0	0	0	not spec
4930451C15Rik	1.7667	0.300262	0.843706	0	0	0.142468	0	0	0.14458	not spec
4930451G09Rik	0	1.13744	0.206371	1.3488	0.161525	0.0460689	1.55384	0	0.587825	not spec
4930451I11Rik	0	0	0	0	0	0	0	0	0	not spec
4930452A19Rik	0	0	0	0	0	0	0	0	0	not spec
4930452B06Rik	16.1111	8.19352	5.71629	4.71665	6.48267	4.77239	13.5917	15.5529	4.89812	not spec
4930452G13Rik	0	0	0	0	0	0	0	0	0	not spec
4930452N14Rik	0	0	0	0	0	0	0	0	0	not spec
4930453H23Rik	0	0	0	0	0	0	0	0	0.0416952	not spec
4930453L07Rik	0	0	0	0	0	0	0	0	0	not spec
4930453N24Rik	10.6275	19.838	19.2036	52.6429	23.7056	22.3734	16.5248	21.4306	26.4941	not spec
4930455B14Rik	0	0	0	0	0	0	0	0	0	not spec
4930455C13Rik	0	0.633869	6.517	0	3.60061	4.23605	2.16482	7.01876	5.22035	not spec
4930455D15Rik	0	0.797043	0	0	0	0	0	0	0	not spec
4930455F16Rik	0	0	0	0	0	0	0	0	0	not spec
4930455H04Rik	0	0	0	0	0	0	0	0	0	not spec
4930455J16Rik	0	0	0	0	0	0	0	0	0	not spec
4930456L15Rik	0	0	0	0	0	0	0	0	0	not spec
4930459C07Rik	0	0	0	0	0	0	0	0	0	not spec
4930459L07Rik	0	0	0	0	0	0	0	0	0	not spec
4930461G14Rik	0	0	0	0	0	0	0	0	0.643228	not spec
4930463O16Rik	0	0	0	0	0	0.0559979	0	0	0	not spec
4930465K10Rik	0.747238	0	0.964457	0	0.724687	0.688954	0	3.76705	0.482749	not spec
4930465M20Rik	0	0	0	0	0	0	0	0	0	not spec
4930467D21Rik	0	0	0	0	0	0	0	0	0	not spec
4930467E23Rik	0.728478	0	0.188049	0	0	0.134331	0	0	5.6e-06	not spec
4930467K11Rik	0	0	0	0	0	0	0	0	0.247835	not spec
4930468A15Rik	0	0	0	0	0	0	0	0	0	not spec
4930469G21Rik	0	0	0.102067	0	0	0.865815	0	0	0.112695	not spec
4930470H14Rik	40.7878	28.9693	51.7181	25.4422	21.6244	39.9631	49.4688	52.0913	49.0434	not spec
4930470P17Rik	0	0	0	0	0	0	0	0	0	not spec
4930471C04Rik	0	0	0	0	0	0	0	0	0.12429	not spec
4930471G03Rik	0	0	0	0	0	0	0	0	0	not spec
4930471M09Rik	0	0	0	0	0	0.0390944	0	0	0	not spec
4930473A02Rik	0	0	0.207321	0	0.649134	0.493753	1.56103	0	0.610523	not spec
4930473O22Rik	0	0	0	0	0	0	0	0	0	not spec
4930474G06Rik	0	0	0	0	0	0	0	0	0	not spec
4930474H20Rik	0	0	0	0	0	0	0	0	0	not spec
4930474M22Rik	0	0	0	0	0	0	0	0	0	not spec
4930474N05Rik	0	0	0	0	0	0	0	0	0	not spec
4930474N09Rik	0	0	0	0	0	0.0369669	0	0	0	not spec
4930478L05Rik	0	0	0.0258967	2.76074	0.729705	0.624347	2.33985	0	0.266871	not spec
4930478P22Rik	0	0	0	0	0	0	0	0	0	not spec
4930479D17Rik	0	0	0	0	0	0	0	0	0	not spec
4930480E11Rik	0	0	0	0	0	0	0	0	0	not spec
4930480G23Rik	0	0	0	0	0	0	0	0	0	not spec
4930480K15Rik	0	0	0	0	0	0	0	0	0.0488909	not spec
4930480M12Rik	0	0	0	0	0	0	0	0	0	not spec
4930481A15Rik	0	0	0.742093	0	0.211214	0.358709	0	0	0.422076	not spec
4930482G09Rik	0	0	0	0	0	0	0	0	0	not spec
4930483J18Rik	0	0	0	0	0	0	2.01047	0	0	not spec
4930483K19Rik	0	0	0.314864	0	0.739333	3.90097	0	0	1.7962	not spec
4930483O08Rik	0	0	0	0	0	0	0	0	0	not spec
4930486F22Rik	0	0	0	0	0	0	0	0	0	not spec
4930486I03Rik	0	0	0	0	0	0	0	0	0	not spec
4930486L24Rik	0	0	0	0	0	0	0	0	0	not spec
4930487D11Rik	0	0	0	0	0	0	0	0	0	not spec
4930487H11Rik	0	0	0.163193	0	0	2.96299	0	0	0.760786	not spec
4930488B22Rik	0	0	0	0	0	0	0	0	0	not spec
4930488L21Rik	0	0.34587	0.183029	0	0.245584	0.56034	0	0	0.692875	not spec
4930500F04Rik	0	0	0	0	0	0	0	0	0	not spec
4930500J02Rik	2.1263	3.31964	4.12039	0	0	2.47034	7.43898	0	9.36054	NotoP
4930500L23Rik	0	0	0	0	0	0	0	0	0	not spec
4930502A04Rik	0	0	0	0	0	0	0	0	0	not spec
4930502E09Rik	0	0	0.515876	0	0	0	0	0	0.189865	not spec
4930502E18Rik	0	0	0	0	1.14034	0	0	0	0.446846	not spec
4930503B20Rik	0	0	0	0	0	0	0	0	0.247396	not spec
4930503E14Rik	0	0	0	0	0	0.134905	0	0	0	not spec
4930503E24Rik	0	0	0	0	0	0.0326129	0	0	0	not spec
4930503H13Rik	0	0	0	0	0	0	0	0	0	not spec
4930503L19Rik	9.05557	14.3363	13.5368	20.3893	18.7621	17.2298	6.7203	33.2013	14.6101	not spec
4930503O07Rik	0	0	0	0	0	0	0	0	0	not spec
4930504O13Rik	0	0	0	0	0	0	0	0	0	not spec
4930505A04Rik	0	0	0	0	0	0	0	0	0	not spec
4930505G20Rik	0	0	0	0	0	0	0	0	0	not spec
4930506C21Rik	0	0	0	0	0	0	0	0	0.18378	not spec
4930506M07Rik	1.61753	3.78737	2.14776	0	0	0.0959247	3.50324	3.15503	3.17888	not spec
4930507D05Rik	0	0	1.10952	2.36563	0.208422	1.62479	0	1.08341	1.63341	not spec
4930507D10Rik	0	0	0	0	0	0	0	0	0	not spec
4930509E16Rik	0	0	0.490537	0	0.383944	0.219008	0	0	0.270809	not spec
4930509J09Rik	0	0	0	0	0	0	0	0	0	not spec
4930509K18Rik	0	0	0	0	0	0	0	0	0	not spec
4930511A02Rik	0	0	0	0	0	0	0	0	0	not spec
4930511E03Rik	0	0	0	4.65072	0	0	0	0	0	not spec
4930511M06Rik	0.711426	0	2.31398	0	0.344967	2.70577	6.63732	0	2.28457	not spec
4930512B01Rik	0	0	0.274093	0	0.3218	0.642518	0	0	0.428812	not spec
4930513D17Rik	0	0	0	0	0	0	0	0	0	not spec
4930513N10Rik	4.03717	2.98685	2.3101	0	2.1208	2.77619	3.13872	0	1.78993	not spec
4930513O06Rik	0	0	0	0	0	0	0	0	0	not spec
4930515B02Rik	0	0	0	0	0	0	0	0	0	not spec
4930515G01Rik	0.753809	1.02959	0.389175	0	0.365529	0.695012	0	0	1.03128	not spec
4930515G16Rik	0	0	0	0	0	0	0	0	0	not spec
4930515L03Rik	0	0	0	0	0	0	0	0	0	not spec
4930515L19Rik	0	0	0	0	0	0	0	0	0	not spec
4930517E11Rik	0	0	0	0	0	0	0	0	0	not spec
4930518P08Rik	0	0	0	0	0	0	0	0	0	not spec
4930519D14Rik	0	0	0	0	0	0	0	0	0	not spec
4930519F09Rik	0	1.66734	4.72678	1.67968	2.36778	4.89599	2.84719	3.07703	3.68808	not spec
4930519F16Rik	0	0	0	0	0.392176	0	0	0	0.06147	not spec
4930519F24Rik	0	0	0	0	0	0	0	0	0	not spec
4930519G04Rik	0	0	0	0	0	0	0	0	0	not spec
4930519H02Rik	0	0	0	0	0	0	0	0	0	not spec
4930520O04Rik	0	0	1.246	0	0	0.679247	0	0	0.393031	not spec
4930520P13Rik	0	0	0	0	0	0	0	0	0	not spec
4930521E06Rik	0	0	0.214948	0	0	1.10362	0	0	0	not spec
4930522H14Rik	0	0	0	0	0	0	0	0	0	not spec
4930522O17Rik	0	0	0	0	0	0	0	0	0	not spec
4930523C07Rik	0	0.159646	0.243786	0	0	0	0.54523	3.53546	0.186559	not spec
4930523O13Rik	0	0	0	0	0	0	0	0	0	not spec
4930524B15Rik	0	0	0	0	0	0	0	0	0.128055	not spec
4930524C18Rik	0	0	0	0	0	0	0	0	0	not spec
4930524N10Rik	0	0	0	0	0	0	0	0	0	not spec
4930524O05Rik	0	0	0.740156	0	0	0	0	0	0.181606	not spec
4930524O08Rik	0	0	0	0	0	0	0	0	0	not spec
4930525D18Rik	0	0	0	0	0	0	0	0	0.229724	not spec
4930525G20Rik	0.315706	0	0.374882	0	0.153089	0.276527	0	0	0.119977	not spec
4930525M21Rik	0	0	0	0	0	0	0	0	0	not spec
4930526I15Rik	0	5.41673	3.20097	0	1.28206	5.13701	2.31278	21.6092	2.48813	not spec
4930526L06Rik	0	0	0	0	0	0	0	0	0	not spec
4930527F14Rik	0	0	0	0	0	0	0	0	0	not spec
4930527G23Rik	0	0	0	0	0	0	0	0	0	not spec
4930528A17Rik	0	0.910477	0.711244	0	0.215494	0.491684	3.10951	2.24035	1.14841	not spec
4930528D03Rik	0	0	1.02166	0	0	1.29823	0	0	0.694179	not spec
4930528P14Rik	0	0	0	0	0	0	0	0	0	not spec
4930529C04Rik	1.6024	0.364775	1.19957	1.46989	0.647518	1.16962	0	1.34637	0.923582	not spec
4930529K09Rik	0	0	0	0	0	0	0	0	0	not spec
4930529L06Rik	0	0	0	0	0	0	0	0	0	not spec
4930532M18Rik	0	0	0	0	0	0	0	0	0	not spec
4930533B01Rik	0	0	0	0	0	0	0	0	0	not spec
4930533P14Rik	0	0	0	0	0	0	0	0	0	not spec
4930538K18Rik	0	0	0.129484	0	0	0	0	0	0.119139	not spec
4930539C22Rik	0	0	0	0	0	0	0	0	0	not spec
4930539E08Rik	0	0	0.0635862	0	0	0.141945	0	0	0.132614	not spec
4930539J05Rik	0	0	1.56107	5.2006	0	2.00377	4.40773	0	2.22635	not spec
4930539M17Rik	0	0	0	0	0	0	0	0	0	not spec
4930539N22Rik	0	0	0	0	0	0	0	0	0	not spec
4930540M03Rik	0	0	0	0	0	0	0	0	0	not spec
4930542C21Rik	0	0	0	0	0	0	0	0	0	not spec
4930542D17Rik	0	0	0	0	0	0.0319185	0	0	0	not spec
4930543E12Rik	0	0	0	0	0	0	0	0	0	not spec
4930544D05Rik	0	0	0.596457	0	0	0	0	0	0	not spec
4930544G11Rik	0	0	0	0	0	0	0	0	0.124089	not spec
4930544M13Rik	0	0	0	0	0	0	0	0	0	not spec
4930545E07Rik	0	0	0	0	0	0	0	0	0	not spec
4930545H06Rik	0	0	0	0	0	0	0	0	0	not spec
4930545L23Rik	0	0	0	0	0	0	0	0	0	not spec
4930546C10Rik	0	0	0	0	0	0	0	0	0	not spec
4930546K05Rik	0	0	0	0	0	0	0	0	0.0506315	not spec
4930547E08Rik	0	0	0	0	0	0	0	0	0	not spec
4930547E14Rik	0	0	0	0	0	0.554301	0	0	0	not spec
4930548G14Rik	0	0	0	0	0	0	0	0	0	not spec
4930548H24Rik	0	0	0.307058	0	0	0.0609292	0	0	1.07988	not spec
4930548J01Rik	0	0	0	0	0	0	0	0	0	not spec
4930548K13Rik	0	0	0	0	0	0	0	0	0	not spec
4930549C01Rik	0	0	0	0	0	0	0	0	0	not spec
4930549G23Rik	0	2.22073	0.75547	0	0	1.57402	0	0	0.988607	not spec
4930550C14Rik	0	0	0.787159	0	0	0.316295	0	0	0.231767	not spec
4930550L24Rik	0	0	0	0	0	0	0	0	0	not spec
4930552N02Rik	0	0	0	0	0	0	0	0	0	not spec
4930552P12Rik	0	0	0	0	0	0.261256	0	0	0.272798	not spec
4930553E22Rik	0	0	0	0	0	0	0	0	0	not spec
4930554C24Rik	0	0	0	0	0	0	0	0	0	not spec
4930555B11Rik	0	0	0	0	0	0	0	0	0	not spec
4930555G01Rik	6.84998	4.36617	1.36745	0	1.10721	0.736831	2.13022	5.75547	0.537989	not spec
4930556C24Rik	0	0	0	0	0	0	0	0	0	not spec
4930556G01Rik	0	0	0	0	0	0	0	0	0	not spec
4930556J02Rik	0	0	0	0	0	0	0	0	0	not spec
4930556M19Rik	0.471272	0.321844	4.84182	0	0	1.7421	0	0	2.4357	not spec
4930556N09Rik	0	0	0	0	0	0	0	0	0	not spec
4930557A04Rik	0	0	0	0	0	0	0	0	0	not spec
4930557J02Rik	0	0	0	0	0.425374	0	0	0	0.200021	not spec
4930558C23Rik	0	0	0	0	0	0	0	0	0	not spec
4930558G05Rik	0	0	0	0	0	0	0	0	0	not spec
4930558J18Rik	0	0.941536	0.35589	0	0.891379	0.868613	4.28744	2.31677	1.41462	not spec
4930558K02Rik	0	0	0	0	0	0	0	0	0.0707542	not spec
4930562C15Rik	0	0	0.114435	0	0	0.0454145	0	0	0.14039	not spec
4930562F07Rik	0	0	0	0	0	0	0	0	0	not spec
4930563D23Rik	0	0	0	0	0	0	0	0	0.0802621	not spec
4930563E18Rik	0	0	0	0	0	0	0	0	0	not spec
4930563E22Rik	0.284641	0.777556	0.57312	0	0.414075	0.393658	0	1.43496	0.443501	not spec
4930563F08Rik	0	0	0.0945356	0	0	0.0844136	4.27079	0	0.417519	not spec
4930563M20Rik	0	0	0	0	0	0	0	0	0	not spec
4930564B18Rik	0	0	0	0	0	0	0	0	0	not spec
4930564C03Rik	0	0	0	0	0	0.331074	0	0	0	not spec
4930564D02Rik	0	0	0	0	0	0	0	0	0	not spec
4930565D16Rik	0	0	0	0	0	0	0	0	0	not spec
4930565N06Rik	2.34192	1.59936	2.0756	1.07413	1.13562	2.44716	5.46223	0	1.63165	not spec
4930567H12Rik	0	0	0	0	0	0	0	0	0	not spec
4930567H17Rik	0	0	0	0	0	0	0	0	0	not spec
4930567J20Rik	0	0	0	0	0	0	0	0	0	not spec
4930567K20Rik	0	0	0	0	0	0	0	0	0	not spec
4930568D16Rik	0	0	0	0	0	0	0	0	0	not spec
4930568E12Rik	0	0	0	0	0	0	0	0	0	not spec
4930568G15Rik	0	0	0	0	0	0	0	0	0	not spec
4930570G19Rik	0	0	0	0	0	0.236569	0	0	0.365151	not spec
4930571K23Rik	0	0	0	0	0	0	0	0	0	not spec
4930571O06Rik	0	0	0	0	0	0	0	0	0	not spec
4930572K03Rik	0	0	0	0	0	0	0	0	0	not spec
4930572O03Rik	0	0	0	0	0	0	0	0	0	not spec
4930572O13Rik	0	0	0	0	0	0	0	0	0	not spec
4930573O16Rik	0	0	0	0	0	0	0	0	0.176103	not spec
4930577N17Rik	2.29042	1.9551	1.8032	0	0.832928	1.42534	0	1.44324	0.41342	not spec
4930578C19Rik	0	0	0	0	0	0	0	0	0	not spec
4930578E11Rik	0	0	0	0	0	0	0	1.11075	0	not spec
4930578I06Rik	0	0	0	0	0	0	0	0	0	not spec
4930578M01Rik	0	0	0	0	0	0	0	0	0	not spec
4930578N18Rik	0	0	0	0	0	0	0	0	0	not spec
4930579F01Rik	0	0	0	0	0	0	0	0	0	not spec
4930579G18Rik	0.645458	3.08561	2.06606	0	0.312989	1.36876	0	0	0.686815	not spec
4930579G24Rik	5.26824	4.25197	7.76402	11.8618	6.0382	8.94189	8.93634	1.20722	6.77063	not spec
4930579K19Rik	2.45577	0	1.01429	0	0	0.415107	0	0	0.155543	not spec
4930581F22Rik	0	0.268114	1.19586	0	0.380747	0.850638	0	0.989596	0.507268	not spec
4930583K01Rik	0	0	0	0	0	0	0	0	0	not spec
4930583P06Rik	0	0	0	0	0	0	0	0	0	not spec
4930584F24Rik	0	0	0	0	0	0	0	0	0	not spec
4930590J08Rik	0	0	0	0	0	0.12805	0	0	0.0844466	not spec
4930590L20Rik	0	0	0	0	0	0	0	0	0	not spec
4930591A17Rik	0	0	0	0	0	0	0	0	0	not spec
4930592A05Rik	0	0	0.677536	0	0	0	0	0	0	not spec
4930592I03Rik	0.955435	0	4.1928	0	0	0.748775	4.45685	0	1.05296	not spec
4930593A02Rik	0	0	0	0	0	0	0	0	0	not spec
4930593C16Rik	0	0	0	0	0	0	0	0	0	not spec
4930594C11Rik	1.02688	1.1688	0.989621	0.94196	0	0.347153	0	1.72562	0.286176	not spec
4930595M18Rik	0	0	0	0	0	0	0	0	0	not spec
4930596D02Rik	0	0	0	0	0	0	0	0	0	not spec
4930596I21Rik	0	0	0	0	0	0	4.78143	0	0.23372	not spec
4930597G03Rik	0	0	0	0	0	0	0	0	0	not spec
4930598F16Rik	0	0	0	0	0	0	0	0	0	not spec
4930599N23Rik	0	0.73183	0	0	0	0.247006	0	0	0.122172	not spec
4931402G19Rik	0	0	0.043123	0	0	0.0192529	0	0	0.28568	not spec
4931403E22Rik	0	0	0	0	0	0	0	0	0	not spec
4931403G20Rik	1.10674	0.755514	0.960066	0	0	0.739557	0	0	1.07226	not spec
4931406B18Rik	0.237535	0	0	0	0	0	0.554019	0	0	not spec
4931406C07Rik	6.40023	6.7995	7.3684	0.971449	5.51739	3.20663	3.29281	7.26771	4.18688	not spec
4931406H21Rik	0.244431	1.66929	0.719308	2.69062	0.237054	0.856389	3.99072	1.23225	0.167202	not spec
4931406P16Rik	10.7161	10.423	10.1261	7.14903	8.66056	9.26646	11.7395	7.77603	11.5199	not spec
4931408C20Rik	0	0	0	0	0	0	0	0	0	not spec
4931408D14Rik	0	0	0.175067	0	0	0.213168	0	0	0.527183	not spec
4931409K22Rik	0	0	0	0	0	0	0	0	0.0805274	not spec
4931412M21	0	0	0	0	0	0	0	0	0	not spec
4931414P19Rik	5.47204	3.48787	2.61792	9.03516	2.12276	3.0944	0.850854	0.919539	2.64792	not spec
4931417E11Rik	0	0	0	0	0	0	0	0	0	not spec
4931419H13Rik	0	0	0	0	0	0	0	0	0	not spec
4931420L22Rik	0	0	0	0	0	0	0	0	0	not spec
4931423N10Rik	0	0	0.105724	0	0	0	0	0	0.0972774	not spec
4931428F04Rik	2.81269	5.07534	4.61472	4.93365	3.98104	4.68746	5.83664	0.753168	4.0748	not spec
4931428L18Rik	0	0	0	0	0	0	0	0	0	not spec
4931429I11Rik	0.614742	0.419824	0	0	0.298095	0	0	0	0	not spec
4931429L15Rik	0	0	0	0	0	0	0	0	0.0351861	not spec
4931429P17Rik	0	0	0	0	0	0	0	0	0	not spec
4931430N09Rik	0	0	0	1.19811	0	0.401413	0	0	0	not spec
4931431B13Rik	0	0	0	0	0	0	0	0	0	not spec
4931431C16Rik	0	0	0.302617	0	0	0.0635803	0	0	0	not spec
4931431F19Rik	0	0	0	0	0	0	0	0	0	not spec
4931440F15Rik	0	0	0.193424	0	0	0.252356	0	0	0.415946	not spec
4931440J10Rik	0	0	0	0	0	0	0	0	0	not spec
4931440P22Rik	0.50727	0.346428	0.34046	0	0.737941	0.350777	9.46512	0	0.308441	not spec
4932411E22Rik	1.06155	0.96662	1.88167	0	0	0	3.30125	2.67581	0	not spec
4932411N23Rik	0.518995	1.77218	0.0133973	2.14235	0.125833	0.0239257	1.81573	0	0.00986159	not spec
4932412D23Rik	0	0	0	0	0	0	0	0	0	not spec
4932413F04Rik	0	0	0.633884	0	0	0.110058	1.59093	0	0.388828	not spec
4932414J04Rik	0	0	0	0	0	0	0	0	0	not spec
4932414N04Rik	0	0	0	0	0	0	0	0	0.0491861	not spec
4932415M13Rik	0	0	0	0	0	0	0	0	0	not spec
4932416H05Rik	0.915252	1.45845	1.71684	0	1.33148	0.787606	2.84627	0	0.440571	not spec
4932416K20Rik	0	0	0.0958382	0	0	0	0	0	0	not spec
4932418E24Rik	0	0	0	0	0	0	2.09672	0	0	not spec
4932429P05Rik	0	0	0	0	0	0	0	0	0	not spec
4932435O22Rik	0	0	0	0	0.26883	0	0	0	0	not spec
4932438A13Rik	10.6871	9.24475	13.4106	11.6006	8.92501	12.347	19.387	20.0541	15.9431	not spec
4932438H23Rik	0	0	0.159872	0	0	0.0356808	0	0	0	not spec
4932441J04Rik	0	0	0	0	0	0	0	0	0	not spec
4932443I19Rik	0	0	0	0	0	0	0	0	0.275316	not spec
4932702P03Rik	0	0	0	0	0	0	0	0	0	not spec
4933400A11Rik	0	0	0	0	0	0	0	0	0	not spec
4933400B14Rik	0	0	0	0	0	0	0	0	0	not spec
4933400C23Rik	0	0	0	0	0	0	0	0	0	not spec
4933400F21Rik	0.261151	0.356694	0.485375	0	0.506538	1.42061	1.21825	0	1.34972	not spec
4933400L20Rik	0	0	0	0	0	0	0	0	0	not spec
4933401B06Rik	0	0	0	0	0	0	0	0	0	not spec
4933401D09Rik	0	0	0.073488	0	0	0	0	0	0.378655	not spec
4933401H06Rik	0	0	0.415674	0	0	0.788731	0	0	0.0764931	not spec
4933402C06Rik	0	0	0	0	0	0	0	0	0	not spec
4933402D24Rik	0	0.366749	0.831762	0	0.260409	0.321839	0	0	0.938783	not spec
4933402E13Rik	0	0	0.0251924	0	0.234469	0.0674861	0	0	0.0556763	not spec
4933402J07Rik	0	0	0	0	0	0	0	0	0	not spec
4933402J10Rik	0	0	0	0	0	0	0	0	0	not spec
4933402J15Rik	0	0	0.117315	0	0	0	0	0	0	not spec
4933402N03Rik	0	0	0	0	0	0	0	0	0	not spec
4933402N22Rik	0	0	0	0	0	0	0	0	0	not spec
4933402P03Rik	0	0	0	0	0	0	0	0	0.310661	not spec
4933403O08Rik	0	0.423691	0	0	0.30084	0	0	0	0	not spec
4933404G15Rik	0	0	0	0	0	0	0	0	0	not spec
4933404K08Rik	0	0	0.0339511	0	0	0	0	0	0.0249909	not spec
4933404O12Rik	0.237535	0.648877	2.71022	4.57574	1.84293	3.25226	1.66206	2.99371	4.59472	not spec
4933405D12Rik	0	0	0.063393	0	0	0	0	0	0.0933255	not spec
4933405E24Rik	0	0	0	0	0	0	0	0	0	not spec
4933405L10Rik	0	0	0	0	0	0	0	0	0.191301	not spec
4933405O20Rik	0	0	0	0	0	0	0	0	0	not spec
4933406C10Rik	0	0	0.566461	0	0	0.0532431	0	0	0.0219455	not spec
4933406D12Rik	0	0	0	0	0	0	0	0	0	not spec
4933406F09Rik	0	0	0	0	0	0	0	0	0	not spec
4933406G16Rik	0	0	0	0	0	0	0	0	0	not spec
4933406I18Rik	0	0	0	0	0	0	0	0	0	not spec
4933406J08Rik	0	0	0.16144	0	0	0	0	0	0.305574	not spec
4933406J10Rik	0	0	0	0	0	0.397215	0	0	0	not spec
4933406K04Rik	0	0	0	0	0	0	0	0	0	not spec
4933406M09Rik	0	0.363848	0	0	0	0	0	0	0	not spec
4933407E24Rik	0	0	0	0	0	0.139262	0	0	0.0956674	not spec
4933407G14Rik	0	0	0	0	0	0	0	0	0	not spec
4933407I05Rik	0	0	0	0	0	0	0	0	0	not spec
4933407K13Rik	4.18993	4.38751	7.36921	4.61214	3.11534	7.09527	9.12097	9.85727	8.03573	not spec
4933407L21Rik	0	0	0	0	0	0	0	0	0.0312169	not spec
4933408B17Rik	0.399244	0.272655	0.515303	0	0	0.404914	0.931184	0	0.515859	not spec
4933408J17Rik	0.50727	0	0.261892	0	0.24598	0.257237	0	0	0.983156	not spec
4933408N05Rik	0	0	0	0	0	0	0	0	0.113265	not spec
4933409G03Rik	0	0	0	0	0	0	0	0	0	not spec
4933409K07Rik	6.21631	12.1698	12.249	5.13204	7.0335	10.2688	14.4987	14.1022	11.426	not spec
4933411E08Rik	0	0	0	0	0	0	0	0	0.0420622	not spec
4933411G06Rik	0	0	0	0	0	0	0	0	0	not spec
4933411G11Rik	0	0	0.0676819	0	0	0	0	0	0	not spec
4933411K16Rik	0	0	0	0	0.326394	0.06206	1.56992	0	0.358114	not spec
4933412E12Rik	1.87229	3.40971	0.193326	0	1.21052	0.143844	0	3.14626	0.498058	not spec
4933412E24Rik	0	0	0	0	0	0	0	0	0	not spec
4933412O06Rik	0	0	0	0	0	0	0	0	0	not spec
4933413G19Rik	0	1.17951	0.356673	0	0.418752	0.398711	0	0	0.426631	not spec
4933413J09Rik	0	1.33099	0.646844	0	0	0.256705	0	2.80721	0.962848	not spec
4933413L06Rik	0	0	0	0	0	0	0	0	0	not spec
4933415F23Rik	0	0	0	0	0	0	0	0	0	not spec
4933416C03Rik	0	0	0	0	0	0	0	0	0	not spec
4933416E03Rik	0	0	0	0	0	0	0	0	0	not spec
4933416I08Rik	0	0	0.0188491	0	0	0	0	0	0.0849035	not spec
4933416M06Rik	0	0	0	0	0.355858	0	0	0	0	not spec
4933416M07Rik	8.06526	8.47382	5.66933	0	3.91092	1.68744	5.78804	3.12764	1.86258	not spec
4933417A18Rik	0	0	0	0	0	0	0	0	0	not spec
4933417D19Rik	0	0	0.158457	0	0	1.02581	0	1.9341	0.699828	not spec
4933417E11Rik	0	0	0	0	0	0	0	0	0.0327877	not spec
4933417G07Rik	0	0	0.101323	0	0	0.769034	0	0	0	not spec
4933417O13Rik	0	0	0.191425	0	0	0	0	0	0	not spec
4933421I07Rik	0	0	0	0	0	0	0	0	0	not spec
4933421O10Rik	0.489878	0.334551	1.50483	0.674052	0.950187	2.55192	0	1.23481	1.28455	not spec
4933422A05Rik	0	0.474934	0.107712	0	0.337225	0	0	0	0.105714	not spec
4933422H20Rik	0	0	0	1.34322	0	0	0	0	0.185492	not spec
4933424G05Rik	0	0.36906	0.251102	0	0.26205	0.498262	0	0	0.390202	not spec
4933424G06Rik	0	0	0	0	0	0	0	0	0.0317986	not spec
4933425B07Rik	0	0	0	2.69481	0	0	0	0	0	not spec
4933425L06Rik	0	0	0	0	0	0	0	0	0	not spec
4933426M11Rik	4.52466	2.96126	10.0589	3.11287	3.65675	5.41457	4.83687	1.42563	7.22437	not spec
4933427D06Rik	0	0	0	0	0	0	0	0	0.0410191	not spec
4933427D14Rik	10.6666	10.7038	9.03587	3.59432	6.33348	7.34586	4.06179	3.84097	5.89838	not spec
4933427E11Rik	0	0	0	0	0	0.0716195	0	0	0	not spec
4933427E13Rik	0	0	0	0	0	0	0	0	0	not spec
4933427G17Rik	0	0	0	0	0	0	0	0	0.0570956	not spec
4933427I22Rik	0	0	0	0	0	0.0315479	0	0	0	not spec
4933428C19Rik	0	0	0	0	0	0	0	0	0	not spec
4933428G20Rik	0	0	0.614979	0	0	0.335581	0	0	0.352083	not spec
4933429K18Rik	0	0	0.239832	0	0	0.214153	0	0	2.71867	not spec
4933429O19Rik	0	0	0	0	0	0	0	0	0	not spec
4933430H16Rik	0	0	0	0	0	0	0	0	0	not spec
4933430I17Rik	0.528892	1.80597	0.354972	0	0.256465	0.950896	0	0	0.683375	not spec
4933430M04Rik	0	0	0	0	0	0	0	0	0	not spec
4933430N04Rik	0	0	0	0	0	0	0	0	0	not spec
4933431E20Rik	4.53456	4.16874	2.5662	1.43986	1.26857	1.11758	2.0339	2.6377	0.576627	not spec
4933431G14Rik	1.69404	0.771296	0	0	0.273863	0.0343389	0	4.9458	0.30043	not spec
4933432G23Rik	0	0	0	0	0	0	0	0	0	not spec
4933432I03Rik	0	0	0	0	0	0	0	0	0	not spec
4933432I09Rik	0	0.472131	0	0	0	0.159336	0	0	0.551717	not spec
4933432K03Rik	0	0	0	0	0	0	0	0	0	not spec
4933433C11Rik	3.9567	0	0	0	0	0	0	3.32449	0.0501217	not spec
4933433F19Rik	0	0	0	0	0	0	0	0	0	not spec
4933433G08Rik	0	0	0	0	0	0	0	0	0	not spec
4933433G15Rik	0	0	0.506704	0	0	0.150817	0	0	0.217571	not spec
4933433G19Rik	0	0	0.0458867	0	0	0.122921	0	0	0.10133	not spec
4933433H22Rik	0	0	0	0	0	0	0	0	0	not spec
4933434E20Rik	48.7851	41.1294	30.445	31.3971	27.4946	28.7228	17.5973	51.2662	16.2808	not spec
4933436E23Rik	0	0	0	0	0	0	0	0	0	not spec
4933436H12Rik	0	0	0	0	0	0	0	0	0	not spec
4933436I01Rik	0	0	0	0	0	0	0	0	0	not spec
4933438B17Rik	0	0	0	0	0	0	0	0	0	not spec
4933438K21Rik	0	0	0.632657	0	0.270099	0.462206	0	0	0.613865	not spec
4933439C10Rik	1.50722	1.71553	1.89348	0	0.730936	2.82563	0	1.26647	1.0501	not spec
4933439K11Rik	1.00214	0	2.22475	0	0.485948	1.24737	0	0	0.495092	not spec
4933440J02Rik	0	0	0	0	0	0	0	0	0	not spec
4933440M02Rik	0	0	0	0	0	0	0	0	0	not spec
5031410I06Rik	0	0	0	1.76118	0	0.0295032	0	0	0.048642	not spec
5031414D18Rik	0	0	0.0551262	0	0	0	0	0	0	not spec
5031425E22Rik	1.48156	3.79425	7.72548	1.01928	5.927	8.69119	3.45555	3.7345	6.75639	not spec
5031425F14Rik	0	0	0	0	0	0	0	0	0	not spec
5031426D15Rik	0.156621	0	0	0	0	0.0144416	0	1.18436	0.071424	not spec
5031434C07Rik	0	0	0	0	0	0	2.09025	0	0	not spec
5031434O11Rik	0	0	0	0	0	0	0	0	0.349386	not spec
5031439G07Rik	9.74498	6.0152	15.4707	2.06288	6.17942	14.2376	9.61607	3.77903	11.9931	not spec
5033403H07Rik	0	0	0	0	0	0	0	0	0	not spec
5033404E19Rik	0	0	0.0686683	0	0	0	0	0	0	not spec
5033406O09Rik	0	0	0.309742	0	0	0.0251434	0	0	0	not spec
5133400J02Rik	0	0	0.103918	0	0	0.974315	0	0	0.229479	not spec
5330411J11Rik	0	0	0	0	0	0	0	0	0	not spec
5330413P13Rik	0	0	0.134084	0	0	0.215509	0	0	0	not spec
5330417C22Rik	0	0.387258	0.0731897	0	0.549943	0.0130707	0	2.8587	0	not spec
5330426P16Rik	1.03913	0	0.214593	1.42981	0	0.455089	0	2.61929	0.157959	not spec
5330434G04Rik	0.546834	0	0	0	0	0.239486	0.637709	0	0.259764	not spec
5330439B14Rik	1.35491	0	0	0	0	0	0	0	0	not spec
5430401F13Rik	0	0	0	0	0	0	0	0	0	not spec
5430402E10Rik	0	0	0	0	0	0	0	0	0	not spec
5430402O13Rik	0	0	0.258964	0	0	0.172683	0	0	0.343113	not spec
5430403N17Rik	0	0	0	0	0	0	0	0	0	not spec
5430405H02Rik	9.99891	11.9498	6.13007	4.24382	8.48506	7.83086	18.9483	6.30089	10.6395	not spec
5430416N02Rik	15.0641	15.4316	8.24392	0	2.9219	12.4308	3.51351	37.9714	12.6517	NotoP
5430416O09Rik	0	0	0	0	0	0.0106395	0	0	0	not spec
5430417L22Rik	2.42568	2.18484	1.11255	4.03323	2.26582	1.85565	1.34482	1.35022	0.889664	not spec
5430419D17Rik	0	0	0	0	0	0	0	0	0	not spec
5430421F17Rik	0	0	0	0	0	0	0	0	0	not spec
5430421N21Rik	0.536719	0	0	0	0	0.173199	0	0	0	not spec
5430425K12Rik	0	0	0	0	0	0	0	0	0	not spec
5430427M07Rik	0	0	0	0	0	0	2.15211	0	0	not spec
5430427O19Rik	0	0	0	0	0	0	0	0	0	not spec
5430428K19Rik	0	0	0	0	0	0.528986	0	0	0.594641	not spec
5430434I15Rik	0	0	0	0	0	0	0	0	0	not spec
5430435G22Rik	0	0	0.0192968	0	0	0	0	0	0.0142041	not spec
5430437J10Rik	0	0	0	0	0	0	0	0	0.030735	not spec
5430440P10Rik	0	0	0.0958382	0	0	0	0	0	0	not spec
5530400C23Rik	0	0	0	0	0	0	0	0	0	not spec
5530401A14Rik	0	0	0	0	0	0	3.58997	0	0	not spec
5530601H04Rik	3.79025	5.69463	2.00901	4.17219	1.47035	2.56272	2.94675	1.91078	1.8437	not spec
5730403I07Rik	0	0	0.0719141	0	0	0	0	0	0	not spec
5730405O15Rik	0	0.726055	0.384217	5.85141	0	0.441102	0	0	0.0404025	not spec
5730408K05Rik	29.4692	15.094	63.5198	27.0323	21.4349	80.0302	40.0944	6.1902	76.4167	not spec
5730409E04Rik	1.98513	0.225771	0.273086	0	1.12215	0.563894	1.5409	0	0.804612	not spec
5730412P04Rik	0	0	0	0	0	0	0	0	0	not spec
5730416F02Rik	0	0	1.07924	0	0	0	0	0	0.0441342	not spec
5730420D15Rik	0	0	0.0418985	0	0	0	0	0	0.835527	not spec
5730422E09Rik	0	1.87758	0.0283882	0	0	0.304184	0	0	0.16717	not spec
5730435O14Rik	0	0	0	0	0	0	0	0	0	not spec
5730455P16Rik	4.15791	8.66064	6.43992	3.43267	3.52837	6.72797	7.75823	15.721	6.30466	not spec
5730457N03Rik	10.0252	13.9138	4.62482	11.5694	17.8771	10.5999	0	0	11.9334	not spec
5730460C07Rik	0	0	0	0	0	0	0	0	0	not spec
5730480H06Rik	2.1741	1.11357	1.68366	0	1.3178	2.1298	3.8031	1.37003	2.41668	not spec
5730488B01Rik	0	0	0	0	0	0.0188113	0	0	0	not spec
5730507C01Rik	13.363	11.2115	33.4491	10.5065	7.03502	26.54	10.3906	6.73646	27.0009	not spec
5730508B09Rik	0	0	0.516319	0	0	0.406797	1.37209	1.48285	0.447124	not spec
5730522E02Rik	0	0.847382	1.3773	0	0.601681	0.0286007	0	0	0.330078	not spec
5730559C18Rik	5.94666	4.27488	3.668	0.861301	6.37426	6.36296	13.1398	2.36675	7.83823	not spec
5830403L16Rik	0	0	0	0	0	0	0	0	0	not spec
5830411N06Rik	0	0	0	0	0	0	0	0	0	not spec
5830415F09Rik	5.44745	3.30686	4.24985	0	2.64153	4.74353	4.23515	3.05136	3.35828	not spec
5830416I19Rik	0	0	0	0	0	0	0	0	0	not spec
5830416P10Rik	0	0	0	0	0	0.0492891	0	0	0	not spec
5830417I10Rik	13.3305	13.1645	16.1461	12.668	13.5328	13.5021	12.3025	13.2956	14.0826	not spec
5830418K08Rik	17.911	17.1247	19.4783	35.911	21.1548	25.7677	14.6213	19.3489	20.3811	not spec
5830418P13Rik	0	0	0	0	0	0	0	0	0	not spec
5830428M24Rik	0	0	0	0	0	0	0	0	0	not spec
5830432E09Rik	0	0	0	0	0	0	0	0	0	not spec
5830444B04Rik	0	0	0.334308	0	0	0.0728172	0	0.859056	0.0777095	not spec
5830454E08Rik	0	0	0.262104	0	0	0.994672	0	0	0.627027	not spec
5830473C10Rik	0	0	0	0	0	0	0	0	0	not spec
5930403L14Rik	0	0	0	0	0	0.199101	0.387433	1.25613	0	not spec
5930412G12Rik	3.13685	0.26778	4.71675	2.15809	0.760544	4.57325	0	0.988361	1.50501	not spec
5930430L01Rik	0	0.90272	0.382161	2.18258	0.256378	0.767804	0	1.19298	0.332865	not spec
5930438M14Rik	0	0	0	0	0	0	0	0	0	not spec
6030407O03Rik	0	0	0	0	0	0	0	0	0	not spec
6030408B16Rik	0	0	0.0742539	0	0	0.397821	0	0	0.965613	not spec
6030419C18Rik	0	0	0.45522	0	0	0.569072	0	0	0.720426	not spec
6030440G07Rik	0	0	0.0445433	0	0	0	0	0	0	not spec
6030443J06Rik	0.218088	0.446816	0.315264	0	0	0.502694	0	2.1989	0.505564	not spec
6030458C11Rik	18.9431	15.703	15.9245	13.0604	11.5297	15.4951	20.5766	17.3027	13.7497	not spec
6030466F02Rik	0	0	0	0	0	0	0	0	0	not spec
6030468B19Rik	0	0	0	0	0	0.080655	0	0	0.0997319	not spec
6030469F06Rik	0	0	0	0	0	0	0	0	0	not spec
6030498E09Rik	0	0	0	0	0	0	0	0	0	not spec
6230400D17Rik	0.866741	2.36769	0.626472	0	1.26088	3.35637	2.02156	0	1.64692	not spec
6330403A02Rik	0	0	0.0742501	0	0	0.11271	0	0	0.196756	not spec
6330403K07Rik	8.2617	22.5686	3.53414	4.8719	40.6342	5.63136	5.50552	5.94996	1.74924	not spec
6330407A03Rik	0	0	0.132083	0	0	0	2.38682	0	0.0583348	not spec
6330408A02Rik	3.94332	1.15422	2.15226	0	0.819493	3.11635	4.5987	0.710053	1.89461	not spec
6330409D20Rik	0	0	0.348378	0	0	0	0	0	0.256437	not spec
6330410L21Rik	0	0	0.125836	0	0	0	0	0	0	not spec
6330415B21Rik	0	0	0.0658213	0	0	0	0	3.21362	0	not spec
6330416G13Rik	2.33805	1.24189	2.2264	0	2.14152	2.11976	1.21182	0.654823	2.33977	not spec
6330418K02Rik	3.81787	0.86911	0.985543	0	2.46843	0	2.96823	0	0.145089	not spec
6330419J24Rik	5.23213	7.5667	13.4267	3.38786	5.67119	5.47669	0.717838	0	8.199	not spec
6330549D23Rik	0.666913	0.227727	1.18788	2.75293	0.808482	2.15213	0	0.840527	1.30524	not spec
6430411K18Rik	0	3.91793	5.70161	0	2.78192	10.3476	8.36295	7.23045	11.5823	not spec
6430503K07Rik	0	0	0.088359	0	0	0	0	0	0	not spec
6430531B16Rik	0	0	0.167738	29.058	0	0.524222	0	0	0	not spec
6430548M08Rik	1.1926	0	0.0438814	0.468593	0.164824	0.0156767	0	0	0.103367	not spec
6430550D23Rik	0	0.407839	2.83362	0	0	0.578166	0	0	0.590082	not spec
6430562O15Rik	5.47946	1.49683	0.622364	0	0.531409	0.78307	1.27801	2.76236	1.31187	not spec
6430571L13Rik	0	0.252355	0.0953876	3.05067	0	0.0340698	0	0	0.0280854	not spec
6430573F11Rik	2.5836	1.41153	5.49549	2.84394	2.25507	4.88327	6.02591	2.60494	2.39568	not spec
6430584L05Rik	0	0	0	0	0	0	0	0	0	not spec
6430706D22Rik	8.87839	27.3915	22.7803	43.5755	22.9985	31.0196	22.6293	42.7946	26.9288	not spec
6430710C18Rik	0	0	0	0	0	0	0	0	0	not spec
6530402F18Rik	0.219714	0	0.328958	0	0.852334	2.33558	0.512455	0	0.125246	not spec
6530411M01Rik	0	0	0.279574	0	0	0.0356629	0	0	0	not spec
6720468P15Rik	0	0	0	0	0	0	0	0	0.133592	not spec
6720483E21Rik	0	0	0.086939	0	0	0	0	0	0	not spec
6720489N17Rik	6.43452	7.81211	4.13405	11.8048	6.76035	5.38881	15.8414	7.20852	3.73585	not spec
6820408C15Rik	0	0.396304	0.395134	0	0	0.10288	0	0	0.425923	not spec
6820431F20Rik	113.55	122.195	154.041	108.617	79.6972	128.59	134.073	171.426	122.857	not spec
7420426K07Rik	0	1.2846	0	0	0	0	0	0	0	not spec
7420461P10Rik	0	0	0	0	0	0	0	0	0.435267	not spec
7420700N18Rik	0	0	0	0	0	0	0	0	0.163174	not spec
7420701I03Rik	0	0	0	0	0	0	0	0	0	not spec
7530416G11Rik	0	0	0	0	0	0.0374445	0	0	0	not spec
7630403G23Rik	0	0	0	0	0	0	0	0	0	not spec
8030411F24Rik	0	0	0	0	0	0	0	0	0	not spec
8030423F21Rik	0	0	0.0341655	0	0	0	0	0	0	not spec
8030423J24Rik	0	0	0	0	0	0	0	0	0	not spec
8030442B05Rik	0	0	0.0941699	0	0	0.126131	0	0	0	not spec
8030443G20Rik	0	0	0	0	0	0	0	0	0	not spec
8030462N17Rik	14.8984	9.42087	14.8992	11.3887	9.09738	14.6775	7.72191	11.127	19.2606	not spec
8430408G22Rik	0	0	0	0	0	0	3.3401	0	0	not spec
8430419L09Rik	0.448094	1.53008	1.83916	1.23312	0.977785	0.2169	0	9.03591	0.638578	not spec
8430422H06Rik	0	0	0	0	0	0	0	0	0	not spec
8430423G03Rik	0	0	0	0	0	0	0	0	0	not spec
8430426J06Rik	0	0	0	0	0	0	0	0	0	not spec
8430429K09Rik	3.69862	6.30696	3.37089	1.54585	5.72241	4.64182	11.9667	2.83146	3.64229	not spec
8430431K14Rik	0.660837	0.902608	0.102353	0	0	0.487434	2.31197	0.832869	0.0878983	not spec
8430436N08Rik	0	0	0	0	0	0	0	0	0	not spec
8430437L04Rik	0	0	0	0	0	0	0	0	0	not spec
9030025P20Rik	15.1238	11.2398	21.2656	1.2241	7.98078	13.7391	5.1874	7.84862	9.44948	not spec
9030204H09Rik	0	0	0	0	0	0	0	0	0	not spec
9030404E10Rik	0	0	0	0	0	0	0	0	0.0296419	not spec
9030612E09Rik	0	0	0.130385	0	0	0.0931398	0	0	0	not spec
9030617O03Rik	0	0.598337	0.316631	0	0	0.0942432	0	0	0.0332955	not spec
9030619P08Rik	0	0	0	0	0	0	0	0	0	not spec
9030624G23Rik	1.24737	1.98769	6.01059	17.1634	1.61297	5.84624	3.87911	3.14419	6.02024	not spec
9030624J02Rik	25.836	18.9044	15.2033	22.4904	11.3776	17.5861	13.5276	18.6067	12.3932	not spec
9030625G05Rik	0	0	0	0	0	0	0	0	0	not spec
9130008F23Rik	0	0	0.608855	0	0	0.342307	2.03748	0	1.34451	not spec
9130011E15Rik	11.7226	4.89235	9.22946	5.37659	11.2109	6.54497	3.03792	8.2079	8.984	not spec
9130015A21Rik	0	0	0	0	0	0	0	0	0	not spec
9130015L21Rik	0	0	0	0	0	0	0	0	0	not spec
9130019O22Rik	1.45902	2.82315	1.93337	0.669185	1.88665	2.39898	3.40298	1.22589	1.22907	not spec
9130019P16Rik	0	0.28712	0.0325585	0	0	0.0387633	0	0	0.0239698	not spec
9130023H24Rik	0.526677	1.43873	2.51518	3.62343	2.8093	1.35967	1.84261	3.9827	1.38104	not spec
9130024F11Rik	0	1.25095	0.50932	0	0.490708	1.16615	1.17997	0	0.153807	not spec
9130204L05Rik	0	0	0	0	0	0	0	0	0	not spec
9130209A04Rik	0	0	0	0	0	0	0	0	0	not spec
9130221F21Rik	0	0	0	0	0	0	0	0	0.0681053	not spec
9130221H12Rik	3.05776	3.75882	6.28306	3.36589	5.63442	7.35827	2.85273	3.08302	7.27431	not spec
9130227L01Rik	0	0	0	0	0	0	0	0	0	not spec
9130230L23Rik	0	0	0	0	0	0	0	0	0.0985887	not spec
9130401M01Rik	7.20959	13.2938	10.7198	19.8402	18.8784	13.1283	3.36308	0	15.4527	not spec
9130409I23Rik	0	0	0	0	0	0	0	0	0.0566444	not spec
9230009I02Rik	0.820013	0.560009	0	0	0	0	0	0	0	not spec
9230102K24Rik	0	0	0	0	0	0	0	0	0	not spec
9230102O04Rik	0	0	0	0	0	0	0	0	0	not spec
9230104L09Rik	0	0	0	0	0	0	0	0	0	not spec
9230105E05Rik	1.25735	0.572454	0.58423	0	0.609703	3.8063	0	1.05645	0.78045	not spec
9230110C19Rik	1.77704	8.89964	8.59341	3.26018	6.31916	1.44728	17.9604	11.9448	4.09694	not spec
9230110F15Rik	0	0	0	0	0	0	0	0	0	not spec
9230112D13Rik	0	0	0	0	0	0	0	0	0	not spec
9230112J17Rik	0	0	0	0	0	0	0	0	0	not spec
9230114K14Rik	1.78095	2.12846	2.4136	1.22526	0.647702	1.76519	1.03846	2.24458	1.79354	not spec
9230116L04Rik	0	0	0.523139	0	0	0.49616	0	0	0.294988	not spec
9230116N13Rik	0.449697	0	0.417904	0	0	0.559738	0	0	0.341793	not spec
9330020H09Rik	0	0.375735	0.880549	3.02812	0.666974	1.24281	0	0	1.18132	not spec
9330102E08Rik	0	1.33925	0.48091	1.34915	0	2.1923	0	2.47155	1.02471	not spec
9330111N05Rik	0	0	0	0	0	0	0	0	0	not spec
9330117O12Rik	0	0	0	0	0	0	0	0	0	not spec
9330133O14Rik	2.0057	1.82633	2.29536	0	2.26937	1.66433	2.33902	3.37045	2.62966	not spec
9330151L19Rik	1.85195	5.31195	2.67715	2.03857	1.61646	3.14181	3.45555	11.2035	1.52019	not spec
9330158H04Rik	0	0	0	0	0	0.01401	0	0	0	not spec
9330159F19Rik	0.334165	0.684632	0.534819	1.37939	1.45836	0.847277	0.389698	0	1.70169	not spec
9330159M07Rik	1.73401	4.26318	1.46807	0	1.00907	0.863291	0	0	0.598293	not spec
9330162012Rik	0	0.438699	0.397977	0	0	0.0296138	0	0	0.122061	not spec
9330162B11Rik	0	0	0	0	0	0	0	0	0	not spec
9330175E14Rik	0	0	0	0	0	0	0	0	0.023301	not spec
9330175M20Rik	0	0	0	0	0	0	0	0	0	not spec
9330178D15Rik	0	0	0	0	0	0	0	0	0	not spec
9330179D12Rik	0	0	0	0	0	0	0	0	0	not spec
9330182L06Rik	0	0.139185	0.662893	0	0.889452	0.779827	0.475353	5.13726	0.952659	not spec
9330182O14Rik	0	0	0	0	0	0	0	0	0	not spec
9330188P03Rik	0	0	0	0	0	0	0	0	0	not spec
9430007A20Rik	0	0	0	0	0	0	0	0	0	not spec
9430008C03Rik	12.8301	8.70337	14.653	12.3576	6.39002	20.1099	10.4439	2.25737	11.9267	not spec
9430014N10Rik	0	0	0	0	0	0	0	0	0	not spec
9430015G10Rik	13.832	21.6794	11.6408	7.23707	12.1201	14.1077	10.7493	8.52297	11.2354	not spec
9430016H08Rik	12.0991	7.77673	12.5297	5.8757	17.946	11.2538	16.5997	7.17588	16.7149	not spec
9430018G01Rik	0.230284	0.471803	0.285338	0	0.111667	0.116777	0.537108	0	0.516333	not spec
9430019J16Rik	0	0	0	0	0	0	0	0	0	not spec
9430020K01Rik	0.560401	2.00924	4.10115	0.771089	1.56253	3.94622	0.653531	2.472	4.13156	not spec
9430021M05Rik	0	0	1.24661	0	0	0.141672	0	0	0.667356	not spec
9430037G07Rik	0.593651	0.810841	1.96153	0	2.01507	2.64095	1.38461	0.748193	1.56794	not spec
9430038I01Rik	2.51471	1.14491	2.72641	6.92027	4.06469	4.01884	1.95507	0	4.23673	not spec
9430041J12Rik	0	0	0.0210579	0	0	0	0	0	0.108503	not spec
9430060I03Rik	0	0	0.727958	0	0	0.754018	0	0	0.835911	not spec
9430069I07Rik	0	0	0	0	0	0.304007	0	0	0	not spec
9430076C15Rik	0	0	0	0	0	0	0	0	0.307614	not spec
9430083A17Rik	0	0.430776	0.749013	0	0.458807	0.232632	0	0.794986	0.49141	not spec
9430091E24Rik	0.369979	0.252622	1.62405	0	0.538283	1.85963	0.863007	0	0.928181	not spec
9530002B09Rik	0	0	0	0	0	0	0	0	0	not spec
9530003J23Rik	0	0	0	0	0	0	0	0	0	not spec
9530026F06Rik	0	0	0.272903	0	0	0.341156	0	0	0.241056	not spec
9530026P05Rik	0	0	0	0	0	0.174766	0	0	0	not spec
9530027J09Rik	3.35991	2.677	3.58494	0	2.17234	5.93753	0	0	12.6408	not spec
9530036O11Rik	1.93373	3.30149	0.6822	0	0	0	6.76525	3.2495	0	not spec
9530051G07Rik	0.213642	0	0.341926	1.76377	0.103597	0.0492445	0.996582	0	0	not spec
9530052E02Rik	0	0	0	0	0	0	0	0	0	not spec
9530053A07Rik	0	0.0812939	0	0	0	0.0548763	0	0	0.0226187	not spec
9530059O14Rik	0	0	0.183582	0	0.114952	0.142069	0	0	0.315308	not spec
9530068E07Rik	38.2252	50.3827	43.1798	37.8693	50.2319	34.6269	51.71	47.2126	17.0251	not spec
9530077C05Rik	0	0	0.293424	0	0.635991	0.262007	1.01968	2.204	0.614728	not spec
9530080O11Rik	0	0	0	0	0	0	0	0	0.208386	not spec
9530082P21Rik	1.19293	5.29547	4.38819	9.84857	4.19388	5.12822	4.86913	6.76568	6.18817	not spec
9530091C08Rik	2.36435	1.77614	1.59906	0.975968	0.401271	1.08996	0.827178	3.27781	0.395344	not spec
9630001P10Rik	0	0	0	0	0.162674	0	0	0	0	not spec
9630013A20Rik	0	0	0	0	0	0	0	0	0	not spec
9630028B13Rik	0	0	0.471706	0	0.268513	0.421201	0	0	0.368261	not spec
9630028H03Rik	0	0	0	0	0	0	0	0	0	not spec
9630033F20Rik	0.516296	1.41037	2.29235	0	1.7525	3.03466	3.61258	4.5549	7.21057	not spec
9830107B12Rik	0	0	0	0	0	0	0	0	0	not spec
9830132P13Rik	0	0	0.0232502	0	0	0	0	0	0	not spec
9830147E19Rik	4.32834	6.68301	6.26668	13.9828	3.46768	6.82763	10.9731	4.26922	6.87275	not spec
9830166K06Rik	0	0	0.0177362	0	0	0.0633487	0	0	0	not spec
9930012K11Rik	1.4245	0.648594	1.27614	0	0.461188	0.460337	3.32732	2.39664	1.67817	not spec
9930014A18Rik	1.65441	2.00861	1.10089	3.0352	2.22845	0.779633	2.14372	0.926709	2.10272	not spec
9930021J03Rik	12.102	10.2708	11.2221	14.2268	13.7309	12.1059	10.9617	13.0312	10.5957	not spec
9930104L06Rik	1.28214	6.78597	4.30262	7.93878	3.26405	3.84194	4.48564	6.46366	1.97335	not spec
9930111H07Rik	0	0	1.18601	0	0	1.00607	0	0	0.654757	not spec
9930111J21Rik1	0	0	0.0252062	0	0	0	0	0	0.0425493	not spec
9930111J21Rik2	0	0	0	0	0	0	0	0	0.17179	not spec
a	0	0	0	0	0	0	0	0	0	not spec
A130010J15Rik	2.59739	4.42736	2.79892	0	3.27491	3.14126	1.8171	2.61896	2.34019	not spec
A130077B15Rik	21.104	27.055	67.4376	37.6987	12.747	65.201	44.9045	40.1301	59.1093	not spec
A1bg	0	0	0	0	0	0	0	0	0	not spec
A1cf	0	0	0	1.35585	0	0	0	0	0	not spec
A230001M10Rik	0	0	0	0	0	0	0	0	0	not spec
A230009B12Rik	0	0	0	0	0	0	0	0	0	not spec
A230020J21Rik	0	1.56218	0.501916	0	0.277306	1.21271	0	0	0.825838	not spec
A230028O05Rik	0	0	0.12202	0	0	0.06226	0	0	0	not spec
A230046K03Rik	29.1372	31.9916	23.2126	29.6811	32.6292	21.8998	26.2823	31.6502	29.7622	not spec
A230050P20Rik	0	0	0.983552	0	0	0.697428	0	0	2.17194	not spec
A230056J06Rik	0	0	0	0	0	0	0	0	0.193161	not spec
A230056P14Rik	0	0	0.138607	1.84705	0.650929	0.402241	0	0	0.0255068	not spec
A230057D06Rik	0	0	1.33619	0	0	0.238624	1.09753	0	0.0178827	not spec
A230065H16Rik	0	0	0	0	0	0	0	0	0	not spec
A230070E04Rik	0	0	0.263024	2.804	0	0.117431	0	0	2.71052	not spec
A230072C01Rik	4.19704	2.86368	2.45363	0	3.19453	3.39685	2.47405	1.33685	2.14241	not spec
A230072E10Rik	0.573342	0	0.369953	0	0.139106	0.290701	0	0	0.250532	not spec
A230073K19Rik	0.647035	1.14876	3.11301	0.712187	1.50586	2.92286	3.31971	3.58769	1.90298	not spec
A230077H06Rik	0	0	0.0166847	0	0	0	0	0	0	not spec
A230103J11Rik	3.17884	0	2.97681	0	1.02759	2.39403	0	1.11492	2.79117	not spec
A230108P19Rik	0	0	0	0	0	0	0	0	0.0143348	not spec
A2m	0.403774	3.86048	0.333536	0	0.489485	0.18614	0.94175	0.508887	0.145772	not spec
A330009N23Rik	0	0	0.0356673	0	0	0.127393	0	0	0.341303	not spec
A330023F24Rik	0.181523	0.371902	0.44984	0	0	0.14226	0	0	0.324223	not spec
A330032B11Rik	0.491411	0	1.01482	0	0	0.11327	0	0	0.056027	not spec
A330033J07Rik	0	0	0.069156	0	0	0	0	0	0	not spec
A330035P11Rik	1.04354	2.6131	1.93953	0	0.33735	1.0744	1.62262	2.6304	0.88568	not spec
A330040F15Rik	0	0.582288	0.0880394	0	0	0	3.97732	6.44758	0.356426	not spec
A330041J22Rik	0	0	0	0	0	0	0	0	0.0194449	not spec
A330048O09Rik	0	0	0	0	0	0.456239	0	0	0	not spec
A330049N07Rik	0	0	0.269253	0	0	0.218567	0	1.19508	0.216211	not spec
A330050F15Rik	0	0	0	0	0	0	0	0	0	not spec
A330069E16Rik	0	0	1.91032	0	1.02529	0.731049	7.39728	0	1.08475	not spec
A330070K13Rik	0	0	0	0	0	0	0	0	0	not spec
A330074K22Rik	0.378873	0	0	0	0	0.0174661	0	0	0	not spec
A330076C08Rik	0	0	0	0	0	0	0	0	0	not spec
A330076H08Rik	6.16349	0.350768	9.22803	0	0.249062	0.710343	1.19796	2.58933	0.273267	not spec
A330093E20Rik	0.39178	0	0.0606803	0	0	0.0541832	0	0	0.282885	not spec
A330102I10Rik	0	0	0	0	0	0	0	0	0	not spec
A3galt2	0	0.379947	0.746803	0	0	0.936145	0	0	0.613141	not spec
A430005L14Rik	16.1725	18.199	11.6278	0	12.0898	16.6443	6.71248	2.41809	11.0811	not spec
A430033K04Rik	3.30145	2.45962	2.78913	4.12969	1.01876	3.79109	5.60015	0.756527	2.11007	not spec
A430035B10Rik	0	0	0	0	0	0	0	0	0	not spec
A430078G23Rik	0.635669	1.30235	0.787637	0	0.154121	0.337	1.48261	0.801149	0.301963	not spec
A430088P11Rik	0	0.147544	0	0	0	0.00988574	0	0	0.115114	not spec
A430089I19Rik	0	0	0	0	0	0	0	0	0	not spec
A430090L17Rik	0	0.698682	0.330118	0	0	0.153282	0	0	0.272155	not spec
A430093F15Rik	0	0	0	0	0	0	0	0	0	not spec
A430105I19Rik	0	0	0.0516177	0	0.096963	0.110618	0	0	0	not spec
A430107P09Rik	0	0	0.108819	0	0	0.0583009	0	0	0.320402	not spec
A4galt	3.15521	0	11.6125	0	0	0.144113	3.1541	0	2.84363	not spec
A4gnt	0	0	0	0	0	0.0157682	0	0	0	not spec
A530006G24Rik	0	0	0	0	0	0	0	0	0	not spec
A530013C23Rik	0	0	0	0	0	0.0404494	0	0	0	not spec
A530016L24Rik	0	0	0	0	0	0	0	0	0	not spec
A530032D15Rik	0	0	0.0276624	0	0	0	0	0	0.122172	not spec
A530046M15Rik	0	0	0	0	0	0	0	0	0	not spec
A530050N04Rik	0	0	0	0	0	0	0	0	0	not spec
A530053G22Rik	0	0	0	0	0	0	0	0	0	not spec
A530054K11Rik	8.19379	4.35226	4.97293	2.50541	5.12108	5.91784	2.97281	3.67177	6.35918	not spec
A530058N18Rik	0	0	0	0	0	0	0	0	0	not spec
A530064D06Rik	0	0	0	0	0	0	0	0	0	not spec
A530065N20Rik	0	0	0.247865	0	0	0	0	0	0	not spec
A530072M11Rik	0	0	0.262882	0	0	0.0234736	1.18761	0	0	not spec
A530088E08Rik	0	0	0	0	0	0	0	0	0.159719	not spec
A530099J19Rik	0	0	0	0	0	0	0	0	0	not spec
A630001G21Rik	0	0	0	0	0	0	0	0	0.370217	not spec
A630010A05Rik	0	0	0	0	0	0	0	0	0	not spec
A630012P03Rik	0.478202	0.979732	1.82695	0	0.695655	1.21248	2.23069	1.20538	0.399804	not spec
A630019I02Rik	0	0	0	0	0	0	0	0	0	not spec
A630020A06	0	0	0.0552306	0	0.518749	0.369878	0	0	0.203273	not spec
A630023A22Rik	0	0	0	0	0	0	0	0	0	not spec
A630023P12Rik	0	0	0	0	0	0	0	0	0	not spec
A630033H20Rik	0	0	0	0	0	0	0	0	0	not spec
A630066F11Rik	1.50521	1.02795	1.16566	0	0.364946	0.520427	0	5.69116	0.228808	not spec
A630072M18Rik	1.56879	0.357122	1.58386	0.959371	0.845245	1.34999	0.406554	1.31812	1.2321	not spec
A630073D07Rik	0	0	0	0	0	0	0	0	0	not spec
A630075F10Rik	0	0	0	0	0	0.113627	0	0	0.0574361	not spec
A630076J17Rik	0	0	0	0	0	0.718023	0	0	0	not spec
A630077J23Rik	0	0	0	0	0	0	0	0	0	not spec
A630089N07Rik	15.9308	19.3415	28.4895	20.7023	15.0208	26.3572	28.8995	14.5008	30.6237	not spec
A630095E13Rik	0	0	0	0	0	0	0	0	0	not spec
A630095N17Rik	0	0	0.601028	0	0	0	0	0	0.165892	not spec
A730006G06Rik	0	0	0	0	0	0	0	0	0	not spec
A730008H23Rik	10.1691	15.2808	12.6673	1.85146	11.1605	19.0082	34.4672	5.37419	16.1397	not spec
A730017C20Rik	0	0.355743	0.241144	0	0	0.283487	1.21498	1.31257	0.0985328	not spec
A730017L22Rik	0.397059	0.813487	1.63994	1.09267	0.577613	1.15318	4.63044	0	0.860088	not spec
A730018C14Rik	0	0	0	0	0	0	0	0	0	not spec
A730020E08Rik	0	0	0.0293111	0	0	0	0	1.43107	0	not spec
A730020M07Rik	0	0	0	0	0	0	0	0	0	not spec
A730036I17Rik	0	0	0	0	0	0	0	0	0	not spec
A730043L09Rik	0	0	0	0	0	0	0	0	0	not spec
A730046J19Rik	0	0	0.113776	0	0	0	0	0	0	not spec
A730056A06Rik	0	0.444885	1.26108	0	0.157943	0.13161	3.03876	1.64213	0	not spec
A730082K24Rik	0	0	0	0	0	0	1.21182	0	0.0999124	not spec
A730085K08Rik	0	0	0	0	0	0.844882	0	0	0.126633	not spec
A730090H04Rik	0	0	0	0	0	0	0	0	0	not spec
A730090N16Rik	0	0	0.211218	0	0	0	0	0	0	not spec
A730098P11Rik	25.7736	27.9625	40.4284	33.1996	28.2751	38.6277	23.0222	26.7235	38.5948	not spec
A830009L08Rik	0	0	0	0	0	0	0	0	0.038301	not spec
A830010M20Rik	1.67498	1.62051	1.90968	4.33691	0.853881	1.31918	5.00845	2.46286	1.0503	not spec
A830018L16Rik	3.68821	8.81313	2.03996	0	0.444814	0.260773	5.44554	0	0.586942	NotoP
A830019L24Rik	0	0	0	0	0	0	0	0	0	not spec
A830052D11Rik	0	0	0.0861696	0	0	0.615547	0	0	0.729426	not spec
A830080D01Rik	14.2881	8.60977	13.6829	3.85487	8.42282	8.4208	15.029	17.6546	10.2209	not spec
A830082K12Rik	0	0	0	0	0	0.207463	1.90842	0	0.108833	not spec
A830082N09Rik	1.68395	0.903586	0.695512	0	1.74979	1.43616	0.841629	1.21276	0.690228	not spec
A930001A20Rik	0	0	0	0	0	0.190945	1.61014	0	0.0524641	not spec
A930001C03Rik	0	0	0.638475	0	0	0.475089	0	0	0.11747	not spec
A930003A15Rik	0	0	0	0	0	0	0	0	0	not spec
A930003O13Rik	0	0	0	0	0	0	0	0	0	not spec
A930004D18Rik	0.584815	0	0.407602	0	0	0.79532	0	0	0.800082	not spec
A930005H10Rik	3.00802	13.6829	1.7253	4.13891	0.729307	2.21075	0	0	1.81175	not spec
A930006I01Rik	0	0	0	0	0	0	0	0	0	not spec
A930006K02Rik	1.2121	0	0.250313	0	0.58776	1.22931	0	0	0.506693	not spec
A930007I19Rik	2.84899	0.5559	2.18529	0	0.592073	0.131338	0	0	2.95419	not spec
A930009A15Rik	0	0	0.338432	0	0	0	0	0	0	not spec
A930011G23Rik	0	0	0.261283	0	0	0	0	0	0.0106849	not spec
A930011O12Rik	0	0.318896	0	0	0	0	0	0	0.212946	not spec
A930012L18Rik	3.98906	2.99667	2.59493	16.4664	0.580301	1.87574	0.930396	1.0055	3.54732	not spec
A930013F10Rik	1.55485	1.32731	3.13066	0	0.753961	3.47641	2.71986	1.95961	1.9056	not spec
A930015D03Rik	0	1.61204	3.77787	0	1.14462	1.7411	5.50552	0	1.70439	not spec
A930016O22Rik	0	0	0.165788	0	0	0.240572	0	0	0.457672	not spec
A930017M01Rik	0	0	0	0	0	0	0	0	0	not spec
A930018P22Rik	0	0	0	0	0	0	0	0	0	not spec
A930019D19Rik	0	0	1.21969	0	0	1.4975	0	0	0.112224	not spec
A930024E05Rik	8.9716	4.76541	2.62471	0	2.90028	6.18089	4.65001	0	7.78489	not spec
A930041C12Rik	0	0	0	0	0	0	0	0	0	not spec
AA387883	0	0	0	0	0	0	0	0	0	not spec
AA388235	0	1.33232	0.931665	0	1.53727	1.87742	1.13755	2.45876	1.46425	not spec
AA413626	2.33999	0	0	0	0	0	0	0	1.15603	not spec
AA414768	0	0.385866	0.46673	0	0.821948	1.51075	1.31783	0	0.322082	not spec
AA415398	0	0.677193	0.614332	2.72881	0.240419	0.799977	6.93835	0	0.32031	not spec
AA465934	2.4242	4.96666	2.37797	6.67121	12.0146	2.92681	9.06337	0	4.14567	not spec
AA467197	0	0	0.304286	0	0	0.271706	0	0	0.727939	not spec
AA474331	0	0	0.498702	0	0	0.500969	0	0	0.734177	not spec
AA536875	0	0	0	0	0	0	0	0	0	not spec
AA543186	0	0	0.516713	0	0.808863	0.563919	7.7811	0	0.464867	not spec
AA543401	0	0	0	0	0	0.242479	0	0	0	not spec
AA545190	0	0	0	0	0	0	0	0	0	not spec
AA619741	0	0	0	0	0	0	0	0	0	not spec
AA792892	0	0	0	2.14117	0	0	0	0	0	not spec
AA986860	0.648343	0	0.301253	0	0	0.0597773	0	0	0.480455	not spec
AA987161	5.4611	5.8607	7.26008	5.90405	4.8234	6.86038	6.36865	8.84926	10.4435	not spec
Aaas	30.6376	23.051	29.9461	21.4353	21.4034	21.0423	29.0677	28.7964	26.8975	not spec
Aacs	7.13279	7.30677	10.6332	9.81443	7.34987	19.058	2.07954	5.99309	21.6513	not spec
Aadac	0	0	0	0	0	0	0	0	0	not spec
Aadacl2	0	0	0	0	0	0	0	0	0	not spec
Aadacl3	0	0	0	0	0	0	0	0	0	not spec
Aadat	0.529783	2.17082	0.300867	5.83168	0.770692	0.293077	1.23565	0	0.523462	not spec
Aaed1	6.79126	9.93843	7.21271	13.3493	14.5839	4.60671	18.1025	9.78193	6.0097	not spec
Aagab	10.8809	17.091	8.85707	37.9284	11.0802	6.28687	16.073	5.48541	10.7235	not spec
Aak1	4.76285	4.63262	6.62091	3.3963	5.06033	5.56553	5.68482	12.0417	4.34723	not spec
Aamdc	1.19508	4.0402	5.71014	45.3172	1.31968	3.14062	0	0	3.02677	not spec
Aamp	47.7476	31.8929	37.1076	65.6987	30.9549	39.9251	47.1984	27.4723	34.491	not spec
Aanat	0	0	0.647699	0	0	0	0	0	0	not spec
Aar2	6.29222	6.35228	7.81654	3.76427	8.49021	7.64454	3.82845	2.68792	8.54166	not spec
Aard	1.39913	1.91101	0.902927	0	2.03536	2.7735	16.3164	1.76336	1.96731	not spec
Aars	20.8149	28.4301	29.9192	37.7215	40.7426	37.388	20.1296	23.6741	92.2694	not spec
Aars2	4.22371	1.92299	4.05594	23.2466	6.28091	5.51688	5.91075	2.83907	5.41461	not spec
Aarsd1	31.1273	14.0107	16.253	52.5639	20.5826	20.1222	24.7501	7.13281	23.981	not spec
Aasdh	2.55283	5.23019	4.90285	5.62014	3.21852	6.01373	4.76331	4.50435	3.444	not spec
Aasdhppt	17.086	11.2197	13.9272	12.659	11.9498	14.6475	13.7945	11.5952	17.494	not spec
Aass	0	2.43614	0.171012	5.60951	0.864886	0	0	0	0	not spec
Aatf	10.4779	6.79789	15.4983	12.9755	17.529	21.2776	10.9973	13.2056	23.7122	not spec
Aatk	1.82035	0	0.347703	0	0	0.0585854	0.424418	3.2121	0.0717341	not spec
AB124611	0	0	0.31994	0	0	0.249842	0	5.85943	0	not spec
Abat	1.26661	2.73924	2.30149	0.580932	4.50418	1.42566	1.96945	13.3338	2.68757	not spec
Abca1	6.89338	3.38953	0.854137	6.07041	1.82733	0.444899	8.57488	9.96212	0.00349289	not spec
Abca12	1.35963	3.79148	0.0116991	0	0	0	2.1141	15.1365	0	not spec
Abca13	0	0	0.0212854	0	0	0	0	0.593844	0.024621	not spec
Abca14	0	0	0	0	0	0	0	0	0	not spec
Abca15	0	0	0	0	0	0	0	0	0	not spec
Abca16	0	0	0	0	0	0	0	0	0	not spec
Abca17	0	0	0.271413	0	0	0.00835698	0	0	0	not spec
Abca2	1.87176	7.90932	6.2571	3.86319	1.92872	1.61251	5.72988	4.71804	5.11703	not spec
Abca3	0.294377	0.703727	2.64997	0	0.142737	0.529305	1.01842	8.90541	0.973472	not spec
Abca4	2.34192	2.4879	0.356008	0	0.252361	0.215926	0.303457	0	0	not spec
Abca5	3.07914	1.01247	1.27764	3.76602	2.32261	1.27228	6.9157	12.6483	0.715093	not spec
Abca6	0	0	0.0675723	0	0	0	0	0	0.174087	not spec
Abca7	2.28818	2.63704	1.79415	0	0.277469	0.738424	6.00398	2.52342	1.45652	not spec
Abca8a	0	0	0.156044	0	0	0	0	0	0	not spec
Abca8b	0.457922	1.35515	0.338862	0.420055	0.518119	0.119625	0.356014	1.15426	0.145019	not spec
Abca9	0	0.102746	0.0543715	1.24207	0	0.166457	2.45632	1.51692	0	not spec
Abcb10	1.971	1.79473	5.67587	14.4641	2.2301	3.98789	2.04316	2.20809	4.92696	not spec
Abcb11	0	0	0	0	0	0	0	0	0	not spec
Abcb1a	0.189474	1.94096	0.166297	0	0	0.296983	0	0	0.655248	not spec
Abcb1b	2.8221	41.2143	1.3225	1.1948	3.47379	3.45262	1.01264	0	5.23036	not spec
Abcb4	0	0	0.262844	0	0	0.0213365	0	0	0.131915	not spec
Abcb5	0	0	0	0	0	0	0	0	0	not spec
Abcb6	19.9342	11.1983	5.21219	0	8.1072	4.55036	6.7491	8.9148	9.86037	not spec
Abcb7	14.0822	13.3074	19.0973	11.716	12.0691	20.4117	10.3117	23.1138	22.1718	not spec
Abcb8	4.49055	2.19051	7.10415	0	6.53253	5.44152	2.99246	21.8297	8.04504	not spec
Abcb9	0	0	0.233645	0	0	0.0130393	0	0	0.010749	not spec
Abcc1	12.0757	9.98298	18.2356	9.61958	7.9359	18.0484	4.44709	2.80355	27.2265	not spec
Abcc10	2.32987	1.54199	2.45584	0	0.470741	2.22961	6.3398	2.93639	2.06544	not spec
Abcc12	0	0	0	0	0	0	0	0	0	not spec
Abcc2	0	0	0	1.92622	0	0	0	0	0.0598503	not spec
Abcc3	0	0.128751	0.0486663	0	0.82277	0	0	0	0.186278	not spec
Abcc4	0.513932	0.702014	2.88864	8.95833	0.49846	1.85153	1.9196	0.431852	4.07967	not spec
Abcc5	14.2293	6.86087	6.7657	12.9021	8.2659	8.80906	12.4926	8.50757	6.49787	not spec
Abcc6	1.90201	0.129893	0.765933	0	0	0.482254	0	0	0.144562	not spec
Abcc8	0	0.260101	0.206462	0	0	0.193135	0	4.8001	0.92632	not spec
Abcc9	0.634377	0	1.64005	0	0	0.128799	0	0	0.0920051	not spec
Abcd1	0.277276	0.757437	3.03481	0	3.22689	1.12485	3.23354	0.698915	1.06426	not spec
Abcd2	0	0	0.298794	1.40529	1.65082	1.53803	0.397014	0.429063	0.329907	not spec
Abcd3	20.8079	13.2629	14.209	22.9047	9.0137	14.6061	25.8836	15.3852	10.0584	not spec
Abcd4	1.86588	4.58733	5.43308	1.02695	1.99052	4.47289	1.74077	2.82193	6.84973	not spec
Abce1	73.4527	58.9456	69.4472	124.548	118.607	93.4448	65.7587	76.0543	123.686	not spec
Abcf1	33.5294	45.5919	39.6287	42.8397	52.1151	53.6305	55.8592	27.9204	64.6773	not spec
Abcf2	33.3519	57.0971	42.503	44.3779	74.1136	62.7033	41.9108	26.8221	60.2172	not spec
Abcf3	8.03054	9.79335	6.81128	22.8887	7.09281	5.71178	10.703	18.7963	8.26169	not spec
Abcg1	0.810428	1.21762	0.100418	0	0.235791	0.0373608	1.51217	3.26849	0.160152	not spec
Abcg2	17.4142	27.6632	16.1244	26.0448	24.415	17.1379	20.3081	5.72543	15.4512	not spec
Abcg3	0	0.636794	0	0	0	0	0	0	0.0472472	not spec
Abcg4	0	1.42087	0.0134269	0	0	0	0	0	0.0494167	not spec
Abcg5	1.25013	0.569165	0	0	0	0	0	0	0.0316721	not spec
Abcg8	2.2091	0	0.099784	0	0.301726	0.369163	0	0	0.0709312	not spec
Abhd1	0	0	0.408052	0	0	0.0331364	3.35286	0	0.245638	not spec
Abhd10	5.35364	10.0503	6.85119	7.67209	10.2711	8.01819	15.4644	5.92405	6.32886	not spec
Abhd11	20.3033	9.99758	7.20511	2.55423	5.81934	8.35419	23.8101	8.00263	9.74295	not spec
Abhd11os	0	0	1.94745	0	0	6.52095	4.39892	4.75402	0.286696	not spec
Abhd12	6.71185	6.22074	8.04417	2.63864	9.29898	11.2937	6.70907	10.876	8.96381	not spec
Abhd12b	0	0	0	0	0	0	0	0	0	not spec
Abhd13	4.833	5.45878	13.356	12.2771	11.6326	9.1759	9.53835	13.1196	11.26	not spec
Abhd14a	7.54411	2.80005	5.56805	4.61349	4.73297	4.96065	0	2.11288	7.22332	not spec
Abhd14b	1.27866	2.18309	3.06968	0	2.17013	4.09678	2.98231	0	2.93985	not spec
Abhd15	2.03173	0.792872	1.01897	0	0.140744	0.0401413	0	2.19484	0.286784	not spec
Abhd16a	2.4242	4.96666	2.95369	12.0082	3.29146	2.45863	7.91578	3.66634	3.94299	not spec
Abhd16b	0	0	0.0548573	0	0.257621	0.171443	0	0	0.100949	not spec
Abhd17a	24.9678	23.1721	14.4107	5.28533	21.1099	19.4492	16.425	16.1372	17.882	not spec
Abhd17b	26.2901	29.9237	17.8613	27.2617	19.5844	18.3201	20.4394	33.6143	19.171	not spec
Abhd17c	21.0682	23.0209	27.6278	9.27649	35.5524	47.0278	29.4833	21.2423	38.287	not spec
Abhd2	25.6625	7.54267	40.1159	12.5151	6.77331	14.3762	12.88	12.2822	10.3943	not spec
Abhd3	3.99794	4.43674	0.283807	0	0.484661	0	0	0	0.683695	NotoP
Abhd4	9.79857	9.90374	14.4028	3.23577	3.80254	9.29005	12.7982	5.92769	13.2358	not spec
Abhd5	4.79296	4.70529	6.91314	4.94619	5.66513	5.38579	6.98684	2.26526	8.23067	not spec
Abhd6	2.33651	8.61659	5.16292	5.1439	2.26599	2.11118	3.26976	1.1779	2.69932	not spec
Abhd8	8.55127	7.13765	3.99788	0	5.52879	6.87684	7.75627	8.3824	4.11629	not spec
Abi1	31.9115	20.4829	24.5695	37.9553	24.9106	23.301	23.3279	28.5332	23.6631	not spec
Abi2	24.8291	17.4027	27.3343	28.7695	29.8189	33.3292	25.1454	27.9982	31.0765	not spec
Abi3	0.511527	0	0.660236	0	0.24804	0.279254	0	0	1.18582	not spec
Abi3bp	0.728375	0.663234	0.676882	0.66814	0.706394	0.514863	4.95331	11.628	0.313705	not spec
Abl1	14.7729	25.7422	19.1576	12.3196	23.951	25.5471	28.9245	30.6502	15.446	not spec
Abl2	10.4741	10.0515	12.9482	12.2245	11.5906	14.8991	12.0524	7.32146	12.9259	not spec
Ablim1	22.0849	6.76182	8.65017	0.437899	4.091	1.28929	13.4993	25.6954	12.6847	not spec
Ablim2	0.273521	0	0.123464	0	0	0	0	0	0.010372	not spec
Ablim3	0	0	0.785369	0	0	0	0.487226	0	0.16994	not spec
Abo	0	0	0	0	0	0	0	0	0	not spec
Abr	21.0803	14.244	20.8703	19.2963	15.1699	8.98488	15.5158	16.4552	13.6351	not spec
Abra	0	0	0.027631	0	0	0.172708	0	0	0.589826	not spec
Abracl	17.4632	84.2779	30.7742	99.3186	53.0668	23.8833	10.8615	8.80374	33.3594	not spec
Abt1	2.11628	2.02337	4.76369	2.91192	4.20744	4.78047	1.97438	2.13376	5.71816	not spec
Abtb1	8.52726	14.73	9.63358	13.8037	6.56728	4.04669	8.18947	24.023	8.52082	not spec
Abtb2	3.10338	1.27163	1.92265	0	0.200648	0.29567	6.75568	30.2472	2.09141	not spec
Acaa1a	5.90055	6.22763	10.4129	22.1425	6.50281	4.99519	8.75779	4.05633	5.91168	not spec
Acaa1b	0	0.385866	0.758437	0	0.273983	0.260473	1.31783	0	1.03066	not spec
Acaa2	6.91544	23.1844	28.6597	20.7608	11.8892	14.2012	19.062	14.2621	7.83636	not spec
Acaca	13.3642	16.1858	19.3029	15.8028	30.6303	36.9222	14.1241	15.7906	35.4402	not spec
Acacb	1.55595	0.1518	0.53936	0	0.808387	0.389387	0.518434	0.280143	0.836267	not spec
Acad10	2.60429	0.889272	1.66723	0.71668	1.01028	1.90892	0	0	2.14765	not spec
Acad11	4.78831	10.9643	5.56949	3.10048	6.55595	3.09038	11.825	9.9397	5.73735	not spec
Acad12	0.397059	0.542325	0.676477	0	0	0.49422	0	0	1.50893	not spec
Acad8	1.64632	6.07133	4.67479	1.81222	4.31092	4.75107	2.3039	3.31985	3.91654	not spec
Acad9	16.1467	9.38119	8.03758	23.212	7.24539	10.01	12.9281	6.07465	9.96439	not spec
Acadl	14.5228	3.63661	6.64806	1.33219	15.7277	5.55687	6.77451	14.6428	15.6189	NotoP
Acadm	13.2626	18.7394	14.8041	22.6536	10.6447	12.4389	22.3999	6.91661	23.6538	not spec
Acads	4.53857	14.12	6.79519	0	11.2485	7.23	3.52854	7.62677	5.23182	not spec
Acadsb	19.4349	18.2739	7.88163	14.7273	11.8827	5.2848	6.56947	15.6195	7.65336	not spec
Acadvl	3.01696	2.94338	3.07068	2.37212	3.97087	2.90085	7.03665	0	1.35945	not spec
Acan	0.256428	0.0875609	0.330971	0	0.0621723	0.00591068	10.4665	14.5432	0.224134	not spec
Acap1	0	0	0.372696	0	0	0.245214	0	0	0.288775	not spec
Acap2	18.0092	11.1088	14.494	7.59385	12.1837	14.0536	9.82354	16.474	17.8274	not spec
Acap3	3.28043	3.73383	1.85169	0.601832	1.80281	3.51857	2.04031	0	2.36863	not spec
Acat1	2.79577	0.954655	4.86425	6.92437	1.3557	3.55723	5.21662	14.799	3.39989	not spec
Acat2	16.8071	24.5071	34.8258	8.75034	41.4105	67.2408	28.6057	28.6249	48.8702	not spec
Acat3	25.1028	16.82	32.8892	46.9229	25.953	37.1846	22.094	19.102	37.385	not spec
Acbd3	45.9146	41.7466	20.3524	13.4577	19.2344	22.0308	26.614	24.6535	27.7425	not spec
Acbd4	0	0	0.867714	0	0	0.83763	4.23787	1.14499	1.08754	not spec
Acbd5	9.43736	18.6906	10.6347	8.51953	7.82427	8.07707	14.6766	21.1697	7.73023	not spec
Acbd6	25.4573	15.4575	19.9646	24.3694	14.4376	22.6262	20.3041	14.8858	24.4391	not spec
Acbd7	1.76264	0	1.36502	0	0	0	0	0	0.468895	not spec
Accs	6.91983	1.94208	1.09641	0	1.50372	1.03333	0.551647	2.40492	0.661967	not spec
Accsl	0	0	0	0	0	0	0	0	0	not spec
Acd	19.1912	15.3659	7.20892	7.28449	4.49255	7.13873	7.71739	11.6765	11.669	not spec
Ace	0	0.1265	0.158751	1.05785	0.186365	0	0	0	0.00727823	not spec
Ace2	0	0	0	0	0	0	0	0	0	not spec
Ace3	0	0	0	0	0	0	0	0	0	not spec
Acer1	0	0	0	0	0	0	0	0	0.0295076	not spec
Acer2	5.43875	2.82549	8.58791	0	2.73264	2.45149	11.7719	4.04597	25.4507	not spec
Acer3	2.09146	6.66546	4.85898	9.59253	5.29621	7.15623	2.71003	4.68607	6.61457	not spec
Ache	0	0	0.440497	0	0	0.235999	0	0	0.275633	not spec
Acin1	57.6438	71.701	72.304	97.2812	69.6439	84.7021	79.2329	58.958	72.2869	not spec
Ackr1	0.814348	0	0.630645	0	0	0	0	0	0.46421	not spec
Ackr2	0	0	0	0	0	0	0	0	0.0247039	not spec
Ackr3	7.87389	0.948926	12.948	0	2.91975	10.952	8.64227	4.66995	1.37822	not spec
Ackr4	0	0.305363	0.115424	0	0.433644	0.494714	0	0	0.288871	not spec
Acly	59.6239	60.2913	89.0183	126.912	85.942	141.423	42.2304	47.032	96.7788	not spec
Acmsd	2.04736	0.27964	0.147981	0	0	0.566301	0	0	0.108927	not spec
Acn9	17.1457	24.5895	2.92115	0	5.81989	6.08622	0	0	7.23256	NotoP
Acnat1	2.61533	2.16882	5.54563	0	0.0905858	0.155015	0	0	2.63382	not spec
Acnat2	0	0	1.46732	0	0	0	0	0	0.475235	not spec
Aco1	32.0961	32.6553	25.6111	18.0257	21.7045	28.8881	35.6476	39.0756	18.3624	not spec
Aco2	28.6175	43.7406	46.2937	67.5026	49.8908	54.781	34.9625	72.1347	65.7184	not spec
Acot1	7.86854	7.44043	14.9995	19.9879	1.76102	1.70209	16.9406	24.4109	3.28928	not spec
Acot10	0	0	0.0950276	0	0	0.0282843	0	0	0.652854	not spec
Acot11	0.499126	0.681733	0.455248	0	0.887447	0.598253	0.388048	6.2906	0.746077	not spec
Acot12	0	0	0	0	0	0	0	0	0	not spec
Acot13	28.8678	29.1025	20.9363	11.3488	10.6654	10.7732	6.41241	13.8601	22.2022	not spec
Acot2	6.00646	2.34399	3.21176	5.90332	1.04021	1.99762	9.00597	6.48865	2.34783	not spec
Acot3	0	0	0	0	0	0	0	0.916702	0	not spec
Acot4	0	0	0	0	0	0.0747923	0	1.02237	0	not spec
Acot5	0	0	0.0641447	0	0	0	0	0	0	not spec
Acot6	0	0	0.0267211	0	0	0.310181	0	0	0.0786762	not spec
Acot7	8.20562	14.6562	8.58385	5.17296	20.4859	7.65293	14.7224	1.59107	18.9022	not spec
Acot8	0	2.79761	2.66482	0	4.76744	2.53058	1.91091	0	4.14103	not spec
Acot9	9.13774	12.8969	10.1901	6.70568	10.9298	5.86942	22.7334	3.07107	19.0066	not spec
Acox1	8.97659	5.96902	7.39068	5.20059	8.13292	4.29067	7.16256	12.5043	5.05417	not spec
Acox2	0	0	0	0	0	0	0	0	0	not spec
Acox3	2.38376	5.04659	2.53521	0	1.84945	1.06595	1.66794	6.60948	1.62154	not spec
Acoxl	0	0	0.0510512	0	0	0	0	0	0.0751563	not spec
Acp1	33.6899	34.8226	34.6457	50.9498	36.9413	38.4219	26.9003	19.1262	45.2259	not spec
Acp2	8.71473	12.1799	11.7922	3.34636	7.27241	7.63324	17.4898	23.4993	5.86116	not spec
Acp5	0	0	0.313706	0	0.325233	0.154598	1.56447	0	0.362851	not spec
Acp6	15.0367	7.33497	9.12166	1.47785	6.77062	9.08576	6.26269	2.7073	10.9593	not spec
Acpp	0	0	0.16272	0	0.342915	1.07812	0	0	0.329637	not spec
Acpt	0	0	0.342858	0	0	0.374181	0	0	0.364539	not spec
Acr	0.684224	0	0.211851	0	0	0	0	0	0	not spec
Acrbp	11.4667	8.15856	6.85363	2.06124	2.90565	6.33755	0	1.88801	3.30587	not spec
Acrv1	0	0	0	0	0	0.0397014	0	0	0.130911	not spec
Acsbg1	0	0.232076	0.333344	0	0.164785	0.0469979	0	0.85658	0	not spec
Acsbg2	0	0	0	0	0	0.0833455	0	0	0	not spec
Acsf2	0.921813	4.19688	7.01177	0	5.51296	6.02021	1.43334	3.87261	3.19952	not spec
Acsf3	7.26382	2.62623	3.24278	0	0.828776	3.68349	2.98975	3.2311	4.20561	not spec
Acsl1	4.36244	1.15859	5.89335	0	1.29274	5.03889	10.7401	5.49809	7.11951	not spec
Acsl3	13.0103	25.1946	35.3048	28.9278	30.7448	43.0299	18.6043	43.435	48.3936	not spec
Acsl4	11.2735	13.1899	22.7243	10.3214	20.1435	21.0625	22.8773	14.8564	30.706	not spec
Acsl5	0.897824	1.2263	2.75026	0	4.64388	3.14562	1.39604	0	7.52907	not spec
Acsl6	1.81909	2.24915	2.04949	0	4.46378	0.821835	2.54589	0	1.75639	not spec
Acsm1	0	0	0	0	0	0	0	0	0	not spec
Acsm2	0	0	0	0	0	0	0	0	0	not spec
Acsm3	1.10701	4.28499	0.0188363	0	1.43157	0	0.860481	0.93025	0	not spec
Acsm4	0	0	0	0	0	0	0	0	0.166452	not spec
Acsm5	0	0	0	0	0	0	0	0	0	not spec
Acss1	0.524772	0	0.71796	0	0	0.834624	0	0.661383	0.0498567	not spec
Acss2	4.99302	0	0.65304	0	0.484233	2.30178	0.77637	0	1.51798	not spec
Acss2os	0	0	0	0	0	0.0691145	0	0	0.0569746	not spec
Acss3	0.442729	6.3494	0.944001	0	0.214684	0.734755	1.03261	0	0.351157	not spec
Acta1	8.27764	1.30452	5.39127	0	0	0.675102	0	0	4.83957	not spec
Acta2	11.366	9.76532	7.07951	14.1257	12.0898	2.53536	10.2619	4.62094	3.28831	not spec
Actb	1406.28	1374.62	1877.3	1263.89	1701.05	1455.35	1170.17	929.915	2063.29	not spec
Actbl2	0	0	0	0	0	0	0	0	0	not spec
Actc1	4.07057	10.6563	5.98941	3.73396	4.93465	3.09628	3.16469	3.42016	3.73839	not spec
Actg1	983.344	896.31	1124.89	723.449	961.393	712.232	642.186	617.47	1076.85	not spec
Actg2	0	0	0	0	0	0	0	0	0	not spec
Actl10	0	0	1.65421	0	0	1.21643	0	0	1.00277	not spec
Actl11	0	0	0	0	0	0	0	0	0	not spec
Actl6a	48.372	64.7608	44.0867	72.4888	58.2918	57.2501	56.9692	32.5948	56.9497	not spec
Actl6b	0	0	0	0	0	0	0	0	0	not spec
Actl7a	0	0	0.938756	0	0	1.1851	0	0	1.19139	not spec
Actl7b	0	0	0.82228	0	0	0.428306	0	0	0.479172	not spec
Actl9	0	0	0	0	0	0	0	0	0	not spec
Actn1	88.778	90.2545	74.9754	68.7122	72.2789	50.1469	84.1194	68.0235	69.9009	not spec
Actn2	2.84421	1.72657	1.54998	26.9598	1.37919	2.66607	14.0046	13.5419	1.88553	not spec
Actn3	2.93978	0.669218	0.48905	0	2.05909	2.54484	3.04739	7.41014	3.05366	not spec
Actn4	49.7365	80.438	72.2175	51.0712	47.1556	45.7773	69.8332	82.9552	97.9852	not spec
Actr10	12.4297	11.2113	11.3814	4.51771	19.5602	10.8439	6.56391	14.7787	9.40265	not spec
Actr1a	16.5079	12.6829	23.9878	13.25	28.1838	27.3649	22.4598	16.4709	33.7851	not spec
Actr1b	15.891	21.3947	19.4087	8.74612	23.7775	21.7888	19.0613	25.1778	27.3134	not spec
Actr2	66.3117	57.573	79.0863	82.0473	89.7355	68.4857	53.9523	67.3777	101.797	not spec
Actr3	109.557	92.1691	80.1532	65.2083	120.564	82.9138	127.354	104.741	98.804	not spec
Actr3b	0	2.25837	0.711365	0	1.8708	0.533567	0	0	2.72286	not spec
Actr5	4.7607	3.52214	4.85424	1.09175	2.69326	4.91975	5.55185	0	3.99529	not spec
Actr6	12.1822	7.18509	7.86177	3.04768	16.9163	9.67485	2.58304	2.79156	10.4586	not spec
Actr8	8.89217	15.1818	13.2675	6.11763	17.8944	12.5233	16.5918	3.36211	12.6046	not spec
Actrt1	0	0	0	0	0	0	0	0	0	not spec
Actrt2	0	0	0	0	0	0	0	0	0	not spec
Actrt3	0	0	0	0	0	0	0	0	0.0189413	not spec
Acvr1	7.64011	9.42802	5.74396	3.73918	6.589	4.66274	10.3	14.5566	3.84413	not spec
Acvr1b	10.0719	16.3115	10.6969	2.37574	8.23295	6.92491	7.38298	3.62681	5.73042	not spec
Acvr1c	0.104489	0	0.253557	0	0	0.00481696	3.16819	0	0	not spec
Acvr2a	11.2876	12.5832	6.18749	15.0745	11.5909	8.25689	11.6148	9.2051	8.84413	not spec
Acvr2b	22.1755	20.8234	24.5289	7.62816	26.3452	31.3077	25.8608	47.5122	18.6875	not spec
Acvrl1	0.528089	0.721259	0.204426	0	0.384104	0.0729115	0	0	0.00988383	not spec
Acy1	1.95918	5.35191	11.8854	1.79957	8.56205	7.76663	4.57584	4.93208	9.1571	not spec
Acy3	1.88226	0.856967	1.42527	0	0.608486	0.636332	1.46338	1.58151	0.333811	not spec
Acyp1	1.45527	5.96306	7.36298	8.00957	2.11702	7.17842	0	0	4.0925	not spec
Acyp2	0	0	0	0	2.04446	0.777461	6.55576	0	0.694309	not spec
Ada	0	0	18.1017	4.56897	1.07531	4.21116	2.58182	0	7.58455	not spec
Adad1	0	0.326577	0	0	0.46377	0	0	2.41076	0.181729	not spec
Adad2	0	0	0	0	0	0.090193	0	0	0.24164	not spec
Adal	5.83631	6.73859	8.54674	3.14558	10.5995	7.07529	12.0798	1.00338	7.8436	not spec
Adam10	47.0583	51.7847	61.9368	61.0745	35.8727	32.645	49.8461	62.1576	18.2192	not spec
Adam11	1.22467	0.139321	1.05884	0	0.494855	1.09918	0.476031	0.514459	0.878017	not spec
Adam12	4.54613	11.0761	0.602626	0.338124	1.96614	0.113285	0.573148	2.47766	0.228797	NotoP
Adam15	0.331727	4.07882	2.40581	0	0.482539	2.12618	5.41724	2.50905	3.3029	not spec
Adam17	23.9403	18.6648	16.2049	18.4213	19.5612	15.7542	22.7308	28.3036	21.8706	not spec
Adam18	0	0	0	0	0	0	0	0	0	not spec
Adam19	5.89109	10.0708	7.66647	19.6407	22.0926	15.586	4.12076	1.53095	12.0933	not spec
Adam1a	0	0	1.05496	1.67859	0.591562	1.34974	0	1.53752	1.19379	not spec
Adam1b	0	0	0.37139	0	0	0.27133	0	0	0.472194	not spec
Adam2	0	0.504908	0.133595	0	0	0	0	0	0	not spec
Adam20	0	0	0	0	0	0	0	0	0	not spec
Adam21	0	0	0.150523	0	0	0.238945	0	1.63312	0.147731	not spec
Adam22	9.66469	9.04296	3.14248	0	0.504293	1.52765	11.3846	6.08888	2.9111	NotoP
Adam23	17.153	4.13045	5.93795	1.02124	6.07967	5.77803	0.764231	0	13.3685	not spec
Adam24	0	0	0	0	0	0	0	0	0	not spec
Adam25	0	0	0	0	0	0	0	0	0	not spec
Adam26a	0	0	0	0	0	0	0	0	0	not spec
Adam26b	0	0	0	0	0	0	0	0	0	not spec
Adam28	0.473735	0	0	0	0.113926	0.0216636	0	0	0	not spec
Adam29	0	0	0	0	0	0	0	0	0.039209	not spec
Adam3	0	0	0	0	0	0	0	0	0	not spec
Adam30	0	0	1.33979	0	0	0.460129	0	0	0.940684	not spec
Adam32	0	0.789551	0.0216353	0	0	0.0192898	0	1.94279	0.143515	not spec
Adam33	0	0	0	0	0	0.126697	0	0	0	not spec
Adam34	0	0	0	0	0	0	0	0	0	not spec
Adam39	0	0	0	0	0	0	0	0	0	not spec
Adam4	2.02364	1.382	0.982074	0	1.37379	0.82095	0	1.02018	0.538324	not spec
Adam5	0	0	0	0	0.177569	0.067502	0	0	0.0417107	not spec
Adam6a	0	0.51377	0	0	0	0	0	0	0	not spec
Adam6b	0	0	0	0	0	0	0	0	0	not spec
Adam7	0	0	0	0	0	0	0	0	0	not spec
Adam8	1.54874	0.211536	1.05865	0	0.301154	0.742533	0	0	0.460233	not spec
Adam9	24.0488	14.0322	14.771	14.8778	7.01937	9.91062	9.38206	17.0674	13.8019	not spec
Adamdec1	0	0	0	0	0	0	0	0	0	not spec
Adamts1	2.12347	2.10935	3.97659	0	2.71465	6.2295	12.1567	4.37934	4.71713	not spec
Adamts10	5.56761	22.4045	3.47619	3.20144	8.20861	2.76552	12.4294	5.27811	2.54459	not spec
Adamts12	0.453809	1.44629	0.367057	3.74653	0.513465	0.529989	8.46759	10.6763	0.0287432	not spec
Adamts13	1.35817	1.11664	1.39802	0	0.795928	0.895401	2.54241	1.37912	1.11205	not spec
Adamts14	0.908842	0.868943	0.525522	3.00127	0.352565	0.938508	0	0.458174	0.338476	not spec
Adamts15	5.56773	0.86911	3.87647	0	0.0771386	0.29334	2.22617	2.80686	2.30329	not spec
Adamts16	0	0	0	0	0	0	0.442191	0	0	not spec
Adamts17	10.6361	8.01141	1.92191	0.430436	3.41308	1.06718	1.45925	2.36558	0.374479	not spec
Adamts18	0.194236	0	0.401119	0	0	0.161177	0	0	0.140248	not spec
Adamts19	1.41472	4.14066	2.87983	0	2.35205	1.75159	1.88552	0	1.36712	not spec
Adamts2	0	0.126824	0.0555685	0	0	0.393122	2.07726	0	0.31077	not spec
Adamts20	23.4055	17.8663	4.68361	5.81975	12.1015	2.70303	21.8434	22.0691	0.900737	not spec
Adamts3	0.497693	1.01957	0.28906	1.02722	5.49047	1.47988	0.870569	0.940892	1.42326	not spec
Adamts4	0	0	0.463927	0.706534	1.74296	0.390583	0	0	0.126839	not spec
Adamts5	0.116364	0	0	0	0.0564261	0.0375507	0	0	0.0265328	not spec
Adamts6	2.34678	4.54093	3.22082	4.84361	2.75011	3.66032	1.82452	0.985902	2.51201	not spec
Adamts7	3.88072	2.28885	2.51352	0.485428	0.342145	0.658682	0.822842	8.44803	0.918382	not spec
Adamts8	0.259641	0.709263	0.0536187	0	0	0.0119694	0	1.30893	0.374947	not spec
Adamts9	6.4055	8.4289	2.50043	9.02868	7.57583	6.39563	5.10146	12.6018	14.469	not spec
Adamtsl1	0.360893	0	0.0931608	0	0	0.144189	0	0.909686	0.0822893	not spec
Adamtsl2	3.78137	38.14	1.23141	4.00231	13.2585	0.214549	1.35685	0.733192	0.132648	not spec
Adamtsl3	0	0	0.0267321	0	0.0627697	0	0	0	0.0639507	not spec
Adamtsl4	0.489115	0.668061	0.0883819	0	0	0.248031	0	0	0.250933	not spec
Adamtsl5	0	0	0.0684484	0	0	0.0429485	0	0	0.231738	not spec
Adap1	0	0	0.38559	0	0	0	0	0	0.492964	not spec
Adap2	0	0	0.274372	0	0	0.0544434	0	0	0.0448804	not spec
Adar	3.71892	7.19496	7.3604	4.8946	6.43307	8.58718	4.08842	12.6349	9.85411	not spec
Adarb1	0.430649	0.975298	1.90232	1.97014	2.58046	2.45955	0.666952	0.725051	1.85307	not spec
Adarb2	2.8021	1.03042	13.8991	5.93166	3.5537	21.4136	2.01093	2.17327	58.4041	not spec
Adat1	7.76144	7.95075	6.65789	4.92896	7.09294	7.65147	6.96251	0.752456	8.50831	not spec
Adat2	0.649019	7.5349	6.73493	3.57206	3.14713	5.86422	1.51375	0	8.06521	not spec
Adat3	1.33666	0.456421	1.69072	0	1.6204	3.69721	0	3.36925	2.36204	not spec
Adck1	4.27652	1.16788	4.17216	9.41533	1.52873	5.84342	8.97728	0	3.74184	not spec
Adck2	3.73049	3.63951	3.13658	0	2.3258	2.73933	5.59342	2.01498	1.62021	not spec
Adck3	0.239548	0.161955	1.60833	0	0.814534	0.765291	1.09543	0	0.694712	not spec
Adck4	7.3202	0.882206	4.11273	0	1.04401	2.10417	7.03023	18.4517	1.94731	not spec
Adck5	1.85907	5.07843	2.01552	0	1.57759	3.99679	1.0815	18.7442	2.62946	not spec
Adcy1	0.615444	1.31345	1.83892	0	0.969914	0.680928	0.538291	0.77566	1.21912	not spec
Adcy10	0	0	0.0654254	0	0	0.0166915	0	0	0.0206395	not spec
Adcy2	1.56759	1.52935	6.15076	0	0.108591	5.93612	0	9.59609	3.25095	not spec
Adcy3	3.03631	3.08127	2.00424	1.79029	2.9217	2.47577	1.51693	0.546324	3.52634	not spec
Adcy4	0	0	0.458894	0	0	0.589031	0.647852	0	0.348342	not spec
Adcy5	2.2364	1.27275	5.51324	0	0.542226	0.317886	4.34675	0	0.240802	not spec
Adcy6	13.93	13.1474	7.19176	0.861444	5.76815	4.21382	14.6022	12.6248	1.9926	not spec
Adcy7	3.97087	3.14549	2.16485	0.436905	1.9254	1.71337	1.1102	1.20082	1.37016	not spec
Adcy8	15.9072	10.8026	1.54446	0	0.0923304	0.491757	9.33291	0	0.0723835	NotoP
Adcy9	0	0.253017	1.11209	0	0.119894	0.131154	0	0.311612	0.735939	not spec
Adcyap1	0	0	0	0	0.437168	0	0	0	0	not spec
Adcyap1r1	0	0	0.0711002	0	0.148411	1.19861	0.356867	0.385799	1.64611	not spec
Add1	36.1124	27.5827	32.5795	19.8757	25.97	21.8177	26.3912	21.8464	22.3555	not spec
Add2	0.352952	1.21629	0	0	0.171184	0.0643508	0.548991	0	0.0491281	not spec
Add3	30.339	38.8125	55.3471	47.611	23.6931	34.8114	31.2819	23.7122	13.799	not spec
Adgb	0.361447	0.246842	0.0839732	0	0	0	0	0.45554	0	not spec
Adh1	0	0.482767	0.0729922	0	0.685573	0	0	0	0	not spec
Adh4	0	0	0	0	0	0	0	0	0	not spec
Adh5	66.4343	93.1487	68.9311	122.96	52.1707	72.2021	52.1068	50.3865	65.8203	not spec
Adh6a	0	0	0	0	0	0	0	0	0	not spec
Adh6-ps1	0	0	0	0	0	0	0	0	0	not spec
Adh7	0	0	0	0	0	0	0	0	0	not spec
Adhfe1	3.95713	0	0.251248	2.51301	0.59028	0.138494	0	0	0.497404	not spec
Adi1	9.57089	9.6121	16.8874	4.64794	6.27903	15.1831	6.56554	1.41911	20.625	not spec
Adig	0	0	0	0	0	0	0	0	0	not spec
Adipoq	0	0	0	0	0	0	0	0	0	not spec
Adipor1	47.9894	28.3186	39.6895	37.1827	33.2113	31.6597	35.8607	36.4068	42.8486	not spec
Adipor2	12.3736	19.0132	20.037	1.30966	16.7311	16.3668	11.1	10.1966	17.6337	not spec
Adk	53.4481	63.9674	43.6912	115.046	78.0092	58.2246	121.733	85.3696	52.0849	not spec
Adm	0.682849	0	0.599318	0	0	0.0314794	0	0	0.519001	not spec
Adm2	2.53045	2.30415	0.522567	0	0	0.622154	3.93463	0	2.14766	MP
Adnp	53.4689	58.5822	64.8118	57.1631	69.1092	74.0983	66.8405	79.9932	61.2876	not spec
Adnp2	15.3116	8.76519	14.4848	12.393	11.3555	15.4875	4.72663	8.51364	15.9846	not spec
Ado	9.97113	16.9515	22.6069	21.0177	19.1347	24.5679	10.886	11.23	18.6078	not spec
[truncated: 21,984 more rows]
