# Supplementary material for: Genome-wide identification of notochord enhancers comprising the regulatory landscape of the brachyury locus in mouse
Source: Development. 2023 Nov 9;150(22):dev202111. doi: 10.1242/dev.202111 (PMC10651091; doi:10.1242/dev.202111)
Supplement: Table S2. Intersections of notochord gene sets shown in Figure S2C. [file develop-150-202111-TableS2.xlsx]

## Sheet: Sheet1
(1)	(2)	(3)	(4)	(1,2)	(1,3)	(1,4)	(2,3)	(2,4)	(3,4)	(1,2,3)	(1,2,4)	(1,3,4)	(2,3,4)	(1,2,3,4)
0610011F06Rik	1700112E06Rik	1110017D15Rik	2610203C20Rik	Adcy8	Ckb	Arhgef26	1700007G11Rik	Cdh1	Col23a1	Arl4a	Frem2	Nog	Fam101a	Cthrc1
0610031J06Rik	4833427G06Rik	1600029I14Rik	2610307P16Rik	Alcam	Krt18	Asb4	Capsl	Clstn2	Ephb1	Bicc1	Nlgn3	Ptch1		Foxa1
1500017E21Rik	4930513N10Rik	1700001C02Rik	2610318N02Rik	Apela	Krt8	Bmp7	Cdo1	Mmp15	Flrt3	Chrd		Samd3		Igfbp5
1700001L05Rik	Afp	1700003M02Rik	2810055G20Rik	Arhgef16	Mt1	Cdkn1c	Ctgf	Parm1	Foxc2	Dand5				Moxd1
2310045N01Rik	AI661453	1700007K13Rik	2810410L24Rik	Atp1a2	Nme5	Cmtm8	Cyb561	Prox1	Sfrp1	Foxa2				Prickle2
2410003L11Rik	Aim1	1700009P17Rik	5330417C22Rik	Cldn6	Noto	Fam210b	Defa-rs7	Sulf1		Gdf1				Shh
2610316D01Rik	Aldh1a2	1700011H14Rik	Aard	Clu	Ramp2	Foxp4	Dnajb13			Scara3				Slit2
4921506M07Rik	Ankrd33b	1700016K19Rik	Ackr3	Cobl	Sox9	Frem1	Dynlrb2			Synpo
4930500J02Rik	Anks3	1700024G13Rik	Actc1	Ddx58	Tagln2	Hist3h2ba	Fam183b			Tgm2
5430416N02Rik	Anxa4	1700026L06Rik	Actn2	Dmgdh		Hsd11b2	Fgg			Vtn
A830018L16Rik	Apoa1	1700088E04Rik	Acvr2b	Dtna		Itga3	Gal
Abhd3	Arg1	2310007L24Rik	Adamts12	Emp1		Mfap4	Hdc
Acadl	Arl14	Akap14	Adamts15	Foxd1		Rnd3	Pifo
Acn9	Atg16l2	Arhgap24	Adamts6	Fzd6		Sdk1	Six1
Adam12	Atp9a	Armc3	Adamts7	Gsn		Spint2	Tekt1
Adam22	Bhmt2	AY761185	Aff2	Igsf1		Upp1	Wdr16
Aes	C920025E04Rik	Ccdc114	Agrn	Kdelr3		Vill
Akr1b8	Calca	Ccdc19	Aif1l	Klhl6
Aldh2	Car3	Ccdc65	Alas2	Krt19
Amdhd2	Cbr3	Cd82	Amot	Krt7
Anxa2	Ccpg1os	Cer1	Apcdd1	Lypd6b
Aplnr	Cd36	Cetn4	Apex2	Mnx1
Arhgef28	Cdhr4	Cfap43	Arsi	Nav3
Atp8a1	Cers1	Cldn11	Ascl1	Ndrg1
Avpr1b	Chl1	Cntnap2	Asxl3	Osbpl5
AW146154	Clcn2	Col16a1	Auts2	Plekhg1
B3gnt7	Cnpy1	Col2a1	Axin2	Plet1
B9d2	Col22a1	Defa26	B3gnt5	Rassf9
Bgn	Cotl1	Defa3	B4galnt4	Rec8
Bmp2	Cpeb3	Defa6	Bahcc1	Ripk4
Bmp5	Cpn1	Dkk3	Bai2	Sel1l3
Boc	Cyb5r3	Dnaaf1	Bche	Sepp1
Btg3	Dcpp1	Dnah2	Bcl11b	Smox
Ccdc122	Dcpp2	Drc1	Bmp3	T
Ccdc28a	Ddo	Elmo1	Bmpr1b	Tapbp
Ccdc28b	Defa-rs1	Enkur	Btbd11	Tmem100
Ccdc64	Dleu7	Fgfr2	C630043F03Rik	Tmem176b
Cd38	Dpyd	Foxd4	Cacna1g	Tmprss2
Cd44	Emp2	Fzd7	Cacna1h	Tox
Cd47	Eno4	Gadd45g	Capn6	Trp53inp1
Cdh3	Epb4.1l3	Gm166	Caskin2
Cdk20	Erc2	Gstm1	Casq2
Ceacam1	Erich2	Gstm5	Cbx2
Ceacam20	F5	Gzmm	Ccnd1
Celf2	Fam107a	Irx3	Ccnjl
Cep44	Fam20c	Kndc1	Cd276
Chrm2	Galnt12	Kynu	Cdh4
Colec12	Gng4	Lefty1	Celsr2
Commd3	Gper1	Lhx1	Chrna1
Comp	Gpr137b	Lrrc23	Chrna4
Cox6b2	Grik3	Lrrc48	Chrnb1
Cpa6	H2-T23	Mdh1b	Cmtm5
Creb3l1	Hist1h1c	Meis1	Cnksr2
Crip1	Hist1h2bc	Meox1	Col14a1
Crlf1	Htra1	Morn5	Col18a1
Ctdspl	Ism1	Myo6	Col20a1
Ctsc	Jakmip1	Nbl1	Col25a1
Ctsf	Klhl32	Nin	Col26a1
Cxx1c	Klhl8	Nodal	Col27a1
Cyp2d26	Lpar3	Odf3b	Col3a1
D230030E09Rik	Lrig1	Olig3	Col4a1
D6Ertd527e	Lrig3	Pacrg	Col4a2
Dcxr	Lrrn1	Pcsk9	Col4a5
Ddah1	Ltbp3	Ppp1r1a	Col9a1
Ddrgk1	Malat1	Prnp	Col9a2
Dennd2c	March3	Pxylp1	Col9a3
Dkk1	Mfsd7c	Rfx4	Copg2
Dph1	Mturn	Riiad1	Cped1
Dsp	Myom2	Rsph1	Cpxm1
Ebp	Nepn	Rsph4a	Crabp2
Edil3	Nudt18	Rsph9	Creb5
Epb4.1l4a	Pald1	Slc12a2	Ctf1
Epha2	Pcdh8	Sox21	Cttnbp2
Ephb3	Pcdhb22	Spag6	Cxadr
Erap1	Piwil4	Spef1	Cyp26b1
Etl4	Pm20d1	Spsb4	Cyp2j6
Fam134b	Pomc	Stk36	D630045J12Rik
Fam173a	Rab20	Tmem132e	Dach1
Fam214a	Rassf10	Tppp3	Dact1
Fblim1	Rhox5	Ttc30b	Dbn1
Fermt1	S1pr5	Wdr78	Dcc
Fgd6	Sdsl	Wnk4	Dchs1
Fgf3	Sgms2		Ddah2
Fkbp11	Siah2		Ddc
Fstl4	Smim22		Des
Fxn	Smoc1		Dkk2
Fxyd6	Sostdc1		Dlk1
Gabarapl1	Sp5		Dnm3os
Gabrb2	Spink3		Dpysl4
Gad1os	St8sia6		Draxin
Garnl3	Synm		Dusp4
Ggh	Tcf15		E130308A19Rik
Gli1	Tmem176a		Ebf2
Gm10046	Tmem255a		Ebf3
Gm572	Trap1a		Ebf4
Gnal	Trf		Ednra
Gnb5	Trim63		Ednrb
Gramd3	Upk3a		Efna4
Gzmk	Vit		Efna5
H60b	Wif1		Efnb1
Halr1	Xlr4a		Efnb2
Hap1	Xlr5a		Efs
Hapln3	Xlr5b		Egfl6
Hdac11	Zbtb4		Egflam
Hist2h2ab	Zfp688		Elovl2
Ica1	Zic3		Emilin1
Igfbp2	Zyx		Enah
Irf1			Epcam
Isg20			Epha7
Itpr2			Ephb2
Jun			Ephb4
Junb			Eppk1
Klf5			Erbb3
Lacc1			Eya2
Lhx1os			Fam174b
Lmntd2			Fam198b
Lmx1a			Fam19a2
Lrrc51			Fam46c
Ly6h			Fam60a
Lysmd2			Fam84a
March2			Fat3
Mcc			Fat4
Mettl22			Fbln1
Mgst3			Fbn2
Mir1983			Fbxl7
Mixl1			Fgd5
Msrb1			Fibin
Mss51			Fign
Mtss1l			Flnc
Myl9			Flrt1
Myo5c			Flrt2
Nav2			Fnbp1l
Nedd9			Fndc5
Nexn			Foxd3
Nhej1			Foxf1
Npas2			Foxp2
Npepl1			Fras1
Oaz1-ps			Fst
Ostm1			Fzd1
Paqr3			Fzd2
Pcp4			Fzd3
Pcsk1			Fzd8
Pde1c			Galnt16
Pde4d			Galnt5
Pdgfa			Gdf10
Pdgfc			Gfra1
Pdgfrl			Ghr
Pear1			Gjb2
Perp			Gjc1
Pgam2			Gli2
Pik3cd			Gli3
Pik3ip1			Gm2897
Pla2g2e			Gm3002
Plekha2			Gpc2
Pls1			Gpc3
Pou4f1			Gpr98
Ppip5k1			Grb10
Ppp1r9a			Greb1l
Prkce			Grik5
Prkcz			Gyltl1b
Prmt2			H19
Ptpmt1			H2afy2
Ptprd			Hba-a1
Pus7l			Hba-x
Pygl			Hbb-y
Qrfpr			Heph
Rab11fip4			Heyl
Rabac1			Hhip
Rad52			Hif3a
Raet1d			Hist1h2af
Raet1e			Hist1h3g
Rhbdf1			Hmcn1
Rhoj			Hmga2
Rhox8			Hoxb3
Rin3			Hoxb4
Rnf32			Hoxb5
Rnu12			Hoxb6
Ropn1l			Hoxb8
Rora			Hoxb9
Rpl34-ps1			Hoxc6
S100a1			Hoxc8
Sdc4			Hoxc9
Sec11c			Hoxd9
Sec24d			Hunk
Sema3d			Igdcc4
Sema3e			Igf2
Sema7a			Igf2bp1
Sft2d2			Igf2bp2
Slc12a4			Igfbp3
Slc15a2			Igsf9
Slc30a3			Ikzf4
Slc8a3			Insm1
Smim14			Isl1
Snora44			Jag1
Snora74a			Jam3
Snora81			Kalrn
Snx10			Kank4
Spint1			Kcna1
Sun2			Kcne1l
Susd4			Kcnmb2
Sycp3			Kcnq1ot1
Taf6l			Kcp
Tapbpl			Kif26b
Tcn2			Lama1
Tcte2			Lama5
Tdrd5			Lamb1
Tiam2			Lamc1
Tle2			Ldb3
Tmem158			Lect1
Tmem205			Lepr
Tmem256			Lhx6
Tmem86a			Lrrc4b
Tmod2			Lsr
Tnfrsf11b			Magel2
Tnfrsf12a			Map3k13
Tnip2			Marcksl1
Top1mt			Matn4
Trim25			Mdfi
Trpm4			Mdk
Ubl3			Megf10
Usp44			Megf6
Vamp8			Meis2
Vaultrc5			Mest
Wbscr27			Metrn
Wnt3			Mex3a
Wnt6			Mex3b
Zdhhc1			Mfap2
Zfp703			Mira
Zmat3			Mirg
Znhit1			Mmp11
Zswim7			Mmp17
			Mmp2
			Mn1
			Mpz
			Mreg
			Msi1
			Mybpc1
			Mycl
			Mycn
			Myh10
			Myh8
			Myl1
			Myl4
			Mylk4
			Mylpf
			Myog
			Nbea
			Ncmap
			Neb
			Nell2
			Nes
			Net1
			Nfatc4
			Nfib
			Nhlh2
			Nkain1
			Nkain4
			Nkd1
			Nlgn2
			Nnat
			Notch3
			Npr3
			Nptx1
			Nr2f1
			Nrarp
			Nrep
			Nrk
			Nynrin
			Osr1
			Pard3
			Pax1
			Pcdh17
			Pcdh18
			Pdzk1ip1
			Peg10
			Penk
			Phldb2
			Pik3r3
			Pitx2
			Pkdcc
			Plag1
			Plekha4
			Podxl
			Postn
			Prdm6
			Ptk7
			Ptpn14
			Ptpru
			Pxdn
			Rarb
			Rbm24
			Rbp1
			Reck
			Rimklb
			Rmrp
			Rnf122
			Rnf165
			Robo1
			Ror1
			Rps6ka6
			Rtl1
			Ryr1
			Sall2
			Scrt2
			Scube1
			Scube3
			Sdc1
			Sema3a
			Sema3f
			Sema5a
			Sema6a
			Sema6c
			Serinc2
			Serpina6
			Setbp1
			Sfmbt2
			Sfrp2
			Shd
			Shroom3
			Skida1
			Slc35f1
			Slitrk2
			Slitrk4
			Slitrk5
			Slitrk6
			Smoc2
			Sncaip
			Sorcs1
			Sox10
			Sox11
			Sox4
			Spon1
			Spred3
			Sprr2a1
			Srgap1
			Srl
			St5
			St8sia2
			Stox2
			Stra6
			Synpo2
			Synpo2l
			Syt13
			Syt14
			Tbx18
			Tbx2
			Tbx3
			Tead2
			Tenm3
			Tenm4
			Tfap2a
			Tgif2
			Thsd7a
			Thsd7b
			Tle1
			Tmem132c
			Tmem2
			Tmtc2
			Tnnc1
			Tnnt1
			Tnnt2
			Tox3
			Tpd52l1
			Tril
			Tspan18
			Tspan9
			Ttn
			Twist1
			Twist2
			Vangl2
			Vash2
			Vcan
			Wnt11
			Zc3hav1l
			Zcchc3
			Zcchc5
			Zdbf2
			Zfhx4
			Zfp423
			Zfp462
			Zfp568
			Zfp57
			Zfp618
			Zfp697
			Zfp811
			Zfp827
			Zic1
			Zic2
