# Supplementary material for: Genome-wide identification of notochord enhancers comprising the regulatory landscape of the brachyury locus in mouse
Source: Development. 2023 Nov 9;150(22):dev202111. doi: 10.1242/dev.202111 (PMC10651091; doi:10.1242/dev.202111)
Supplement: Table S3. List of the 3728 candidate enhancers identified by differential ATAC-seqand TF binding analysis. [file develop-150-202111-TableS3.xlsx]

## Sheet: Sheet1
Chr	Start	End	Category	Intergenic 1	Intergenic 2	Genic 1	Genic 2	Genic 3	Genic 4	Genic 5	Genic 6	Genic 7	Genic 8	Genic 9	Genic 10	Genic 11	Genic 12	Genic 13	Genic 14	Genic 15	Genic 16	Genic 17	Genic 18	Genic 19	Genic 20	Genic 21	Genic 22	Genic 23	Genic 24	Genic 25	Genic 26
chr2	49825824	49825824	t_nmp_no_t_noto_foxa2	Kif5c	Lypd6	Lypd6b
chr3	120698905	120698905	t_nmp_no_t_noto_foxa2	Ptbp2	Rwdd3
chr15	7409351	7409351	t_nmp_no_t_noto_foxa2	Egflam	Gdnf
chr12	7453853	7453853	t_nmp_no_t_noto_foxa2	1700101O22Rik	Apob
chr12	93851808	93851808	t_nmp_no_t_noto_foxa2	Sel1l	Mir8099-1
chr4	45513810	45513810	t_nmp_no_t_noto_foxa2	Slc25a51	Gm829	Shb
chr14	64665983	64665983	t_nmp_no_t_noto_foxa2	A930011O12Rik	Hmbox1	Kif13b
chr4	83186146	83186146	t_nmp_no_t_noto_foxa2	Frem1	Ttc39b
chr8	47218594	47218594	t_nmp_no_t_noto_foxa2	Enpp6	Trappc11	Stox2
chr16	76312374	76312374	t_nmp_no_t_noto_foxa2	4930578N18Rik	1700041M19Rik	Nrip1
chr3	68895033	68895033	t_nmp_no_t_noto_foxa2	1110032F04Rik	Smc4	Ift80
chr4	129750675	129750675	t_nmp_no_t_noto_foxa2	Khdrbs1	Ptp4a2
chr14	8461538	8461538	t_nmp_no_t_noto_foxa2	Oit1	4930455B14Rik	4930452B06Rik
chr10	125976636	125976636	t_nmp_no_t_noto_foxa2	Slc16a7	Xrcc6bp1	Lrig3
chr11	113042763	113042763	t_nmp_no_t_noto_foxa2	Sox9	2610035D17Rik	2610035D17Rik
chr15	53502353	53502353	t_nmp_no_t_noto_foxa2	Ext1	Tnfrsf11b	Samd12
chr1	176037536	176037536	t_nmp_no_t_noto_foxa2	Becn2	Cep170	Pld5
chr8	44979477	44979477	t_nmp_no_t_noto_foxa2	Gm5347	AY512931	Fat1
chr18	16736891	16736891	t_nmp_no_t_noto_foxa2	Chst9	Gm15328	Cdh2
chr15	59092376	59092376	t_nmp_no_t_noto_foxa2	Mtss1	Zfp572
chr5	125173247	125173247	t_nmp_no_t_noto_foxa2	Fam101a	Scarb1	Ncor2
chr4	20706805	20706805	t_nmp_no_t_noto_foxa2	Ggh	Prdm13	Nkain3
chr17	64138253	64138253	t_nmp_no_t_noto_foxa2	Fbxl17	Pja2	Fert2
chr1	138449621	138449621	t_nmp_no_t_noto_foxa2	Atp6v1g3	Nek7
chr3	24719465	24719465	t_nmp_no_t_noto_foxa2	Rprl2	Nlgn1
chr15	72401313	72401313	t_nmp_no_t_noto_foxa2	Col22a1	Kcnk9
chr4	91304322	91304322	t_nmp_no_t_noto_foxa2	Gm12633	Mir6402	Elavl2
chr3	69423628	69423628	t_nmp_no_t_noto_foxa2	Arl14	B3galnt1	Ppm1l
chr2	146921407	146921407	t_nmp_no_t_noto_foxa2	4933406D12Rik	Xrn2	Kiz
chr18	34025683	34025683	t_nmp_no_t_noto_foxa2	Epb4.1l4a	Gm10548
chr14	118804071	118804071	t_nmp_no_t_noto_foxa2	Abcc4	Cldn10	Cldn10
chr2	58844724	58844724	t_nmp_no_t_noto_foxa2	Upp2	Pkp4	Ccdc148
chr2	72075286	72075286	t_nmp_no_t_noto_foxa2	Pdk1	Zak	Rapgef4
chrX	142625679	142625679	t_nmp_no_t_noto_foxa2	Acsl4	Tmem164
chr17	91274513	91274513	t_nmp_no_t_noto_no_foxa2	Nrxn1	Adcyap1
chr7	134500481	134500481	t_nmp_no_t_noto_no_foxa2	D7Ertd443e	Dock1
chr17	13465790	13465790	t_nmp_no_t_noto_no_foxa2	Tcp10c	2700054A10Rik
chr11	24307729	24307729	t_nmp_no_t_noto_no_foxa2	Bcl11a	4933430M04Rik
chr5	69783729	69783729	t_nmp_no_t_noto_no_foxa2	Gnpda2	Gabrg1
chr6	23363506	23363506	t_nmp_no_t_noto_no_foxa2	Fezf1	Cadps2	Cadps2
chr6	67072973	67072973	t_nmp_no_t_noto_no_foxa2	Gadd45a	Serbp1	E230016M11Rik
chr5	146985357	146985357	t_nmp_no_t_noto_no_foxa2	Mtif3	Lnx2
chr3	16941285	16941285	t_nmp_no_t_noto_no_foxa2	Ythdf3	2610100L16Rik
chr4	97635693	97635693	t_nmp_no_t_noto_no_foxa2	E130114P18Rik	Nfia	Nfia
chr9	13440285	13440285	t_nmp_no_t_noto_no_foxa2	Phxr4	Maml2
chr16	55378901	55378901	t_nmp_no_t_noto_no_foxa2	Zpld1	Nfkbiz
chr5	107087406	107087406	t_nmp_no_t_noto_no_foxa2	Cdc7	Tgfbr3
chr9	36988146	36988146	t_nmp_no_t_noto_no_foxa2	Fez1	Tmem218	Pknox2
chr10	12129299	12129299	t_nmp_no_t_noto_no_foxa2	Epm2a	Utrn
chr3	92469784	92469784	t_nmp_no_t_noto_no_foxa2	Sprr3	Sprr1a
chr9	34652477	34652477	t_nmp_no_t_noto_no_foxa2	7630403G23Rik	St3gal4	Kirrel3
chr10	58932005	58932005	t_nmp_no_t_noto_no_foxa2	BB019430	Sept10	Sh3rf3
chr18	33471280	33471280	t_nmp_no_t_noto_no_foxa2	Nrep	2410004N09Rik	Gm10549
chr5	67697440	67697440	t_nmp_no_t_noto_no_foxa2	Shisa3	4930425K10Rik	Atp8a1
chr1	28038311	28038311	t_nmp_no_t_noto_no_foxa2	4931408C20Rik	Gm597
chr17	60644798	60644798	t_nmp_no_t_noto_no_foxa2	Nudt12	Mir466g
chr14	60869577	60869577	t_nmp_no_t_noto_no_foxa2	C1qtnf9	Tnfrsf19	Mipep
chr11	21150412	21150412	t_nmp_no_t_noto_no_foxa2	Peli1	Vps54	Peli1
chr16	91857095	91857095	t_nmp_no_t_noto_no_foxa2	Itsn1	Atp5o	Itsn1
chr3	25109995	25109995	t_nmp_no_t_noto_no_foxa2	Rprl2	Nlgn1
chr6	31649247	31649247	t_nmp_no_t_noto_no_foxa2	Podxl	1700012A03Rik
chr3	154985890	154985890	t_nmp_no_t_noto_no_foxa2	Erich3	Fpgt	Tnni3k
chr14	9145400	9145400	t_nmp_no_t_noto_no_foxa2	4930455B14Rik	Fhit
chr14	16738730	16738730	t_nmp_no_t_noto_no_foxa2	Rarb	Thrb	Rarb
chr1	79840607	79840607	t_nmp_no_t_noto_no_foxa2	Mrpl44	Fam124b	Serpine2
chr9	74793374	74793374	t_nmp_no_t_noto_no_foxa2	Wdr72	Gm16551
chr9	64630470	64630470	t_nmp_no_t_noto_no_foxa2	Dis3l	Rab11a	Megf11
chr13	5832182	5832182	t_nmp_no_t_noto_no_foxa2	Akr1e1	1700016G22Rik
chr14	104789641	104789641	t_nmp_no_t_noto_no_foxa2	Rnf219	Gm17066	D130009I18Rik
chr15	64835189	64835189	t_nmp_no_t_noto_no_foxa2	Asap1	Efr3a	Adcy8
chr12	96076034	96076034	t_nmp_no_t_noto_no_foxa2	1700019M22Rik	Galc
chr14	45083707	45083707	t_nmp_no_t_noto_no_foxa2	Ptger2	Txndc16
chr10	3746734	3746734	t_nmp_no_t_noto_no_foxa2	Iyd	Plekhg1	Plekhg1
chr2	84833324	84833324	t_nmp_no_t_noto_no_foxa2	Timm10	Slc43a1	Timm10
chr11	22671773	22671773	t_nmp_no_t_noto_no_foxa2	Tmem17	B3gnt2
chr3	126660915	126660915	t_nmp_no_t_noto_no_foxa2	Arsj	Ank2	Camk2d
chr5	29497103	29497103	t_nmp_no_t_noto_no_foxa2	Mnx1	Gm6083
chr7	6653151	6653151	t_nmp_no_t_noto_no_foxa2	Olfr1350	Zim1
chr6	144653325	144653325	t_nmp_no_t_noto_no_foxa2	Sox5	Sox5os3
chr10	28723483	28723483	t_nmp_no_t_noto_no_foxa2	Ptprk	4930519F09Rik	Themis
chr5	139095675	139095675	t_nmp_no_t_noto_no_foxa2	Pdgfa	Heatr2	Prkar1b
chr1	56924862	56924862	t_nmp_no_t_noto_no_foxa2	Hsfy2	9130024F11Rik	Satb2
chr2	179646077	179646077	t_nmp_no_t_noto_no_foxa2	4930591A17Rik	Taf4a	Cdh4
chr9	69670691	69670691	t_nmp_no_t_noto_no_foxa2	Anxa2	Foxb1
chr16	52239933	52239933	t_nmp_no_t_noto_no_foxa2	Cblb	Alcam
chr13	9548034	9548034	t_nmp_no_t_noto_no_foxa2	Larp4b	Zmynd11	Dip2c
chr13	104837837	104837837	t_nmp_no_t_noto_no_foxa2	Cwc27	Fam159b	Srek1ip1
chr1	116367157	116367157	t_nmp_no_t_noto_no_foxa2	Dsel	Tsn	Cntnap5a
chr13	29133255	29133255	t_nmp_no_t_noto_no_foxa2	A330102I10Rik	Cdkal1
chr4	97751164	97751164	t_nmp_no_t_noto_no_foxa2	E130114P18Rik	Nfia	Nfia
chr8	109984305	109984305	t_nmp_no_t_noto_no_foxa2	Marveld3	Tat
chr4	55209121	55209121	t_nmp_no_t_noto_no_foxa2	Zfp462	Rad23b
chr4	47725081	47725081	t_nmp_no_t_noto_no_foxa2	Sec61b	Nr4a3
chr10	114645763	114645763	t_nmp_no_t_noto_no_foxa2	Mir669h	Tph2	Trhde
chr8	112722632	112722632	t_nmp_no_t_noto_no_foxa2	Terf2ip	Gm10280	Cntnap4
chr2	6943302	6943302	t_nmp_no_t_noto_no_foxa2	5031426D15Rik	1700061F12Rik	Celf2
chr10	90864161	90864161	t_nmp_no_t_noto_no_foxa2	Uhrf1bp1l	Apaf1	Anks1b
chr18	46113327	46113327	t_nmp_no_t_noto_no_foxa2	A330093E20Rik	Trim36
chr5	90977165	90977165	t_nmp_no_t_noto_no_foxa2	Cxcl2	Epgn	Mthfd2l
chr4	150457165	150457165	t_nmp_no_t_noto_no_foxa2	Eno1	Slc45a1	Rere
chr14	103446776	103446776	t_nmp_no_t_noto_no_foxa2	Mycbp2	Scel
chr4	69960537	69960537	t_nmp_no_t_noto_no_foxa2	Brinp1	Cdk5rap2
chr3	117329370	117329370	t_nmp_no_t_noto_no_foxa2	1700061I17Rik	Lppr5	Lppr4
chr15	36858447	36858447	t_nmp_no_t_noto_no_foxa2	Ywhaz	Zfp706
chr14	99643365	99643365	t_nmp_no_t_noto_no_foxa2	Klf5	Klf12
chr2	152804532	152804532	t_nmp_no_t_noto_no_foxa2	Cox4i2	Tpx2	Bcl2l1
chr1	126132815	126132815	t_nmp_no_t_noto_no_foxa2	Lypd1	Mgat5	Nckap5
chr16	29657987	29657987	t_nmp_no_t_noto_no_foxa2	Opa1	Gm1968	Opa1
chr19	23941375	23941375	t_nmp_no_t_noto_no_foxa2	Ptar1	Fam189a2	Apba1
chr9	121960461	121960461	t_nmp_no_t_noto_no_foxa2	1700048O20Rik	Pomgnt2	Fam198a
chr14	37477760	37477760	t_nmp_no_t_noto_no_foxa2	Ghitm	Nrg3
chr6	7887474	7887474	t_nmp_no_t_noto_no_foxa2	C1galt1	Col28a1
chr3	138644415	138644415	t_nmp_no_t_noto_no_foxa2	Eif4e	4930425O10Rik
chr1	39336029	39336029	t_nmp_no_t_noto_no_foxa2	Mir6349	Rpl31	Npas2
chr6	101519617	101519617	t_nmp_no_t_noto_no_foxa2	Pdzrn3	Gm9871
chr6	81842219	81842219	t_nmp_no_t_noto_no_foxa2	Lrrtm4	Mir7232
chr19	18096124	18096124	t_nmp_no_t_noto_no_foxa2	Pcsk5	Ostf1
chr8	106286359	106286359	t_nmp_no_t_noto_no_foxa2	Prmt7	Zfp90	Smpd3
chrX	140660663	140660663	t_nmp_no_t_noto_no_foxa2	Tsc22d3	Mid2
chr14	115804943	115804943	t_nmp_no_t_noto_no_foxa2	4930505G20Rik	Gpc6	Gpc5
chr7	39832892	39832892	t_nmp_no_t_noto_no_foxa2	Zfp619	4933402C06Rik
chr5	66719553	66719553	t_nmp_no_t_noto_no_foxa2	Uchl1	Limch1
chr19	34469019	34469019	t_nmp_no_t_noto_no_foxa2	Fas	Ch25h	Ch25h
chr5	18291280	18291280	t_nmp_no_t_noto_no_foxa2	Gnat3	4921504A21Rik	Gnai1
chr4	70579750	70579750	t_nmp_no_t_noto_no_foxa2	Megf9	Tle1
chr7	108765677	108765677	t_nmp_no_t_noto_no_foxa2	Olfr513	Olfr514
chr14	13333688	13333688	t_nmp_no_t_noto_no_foxa2	Gm5087	Synpr	Synpr
chr8	59219186	59219186	t_nmp_no_t_noto_no_foxa2	BC030500	Aadat
chr4	113319107	113319107	t_nmp_no_t_noto_no_foxa2	Skint6	Skint5
chr1	127579563	127579563	t_nmp_no_t_noto_no_foxa2	Mgat5	Acmsd	Tmem163
chr5	103780564	103780564	t_nmp_no_t_noto_no_foxa2	1700016H13Rik	Klhl8	Aff1
chr12	36670965	36670965	t_nmp_no_t_noto_no_foxa2	Ispd	Meox2	Ispd
chr17	11561418	11561418	t_nmp_no_t_noto_no_foxa2	Pacrg	D17Ertd648e	Park2
chr6	101997805	101997805	t_nmp_no_t_noto_no_foxa2	Gm9871	Cntn3
chr18	89029243	89029243	t_nmp_no_t_noto_no_foxa2	Mir6359	Cd226	Rttn
chr8	94428221	94428221	t_nmp_no_t_noto_no_foxa2	Herpud1	9330175E14Rik	9330175E14Rik
chr6	137134338	137134338	t_nmp_no_t_noto_no_foxa2	Pde6h	Ptpro	Rerg
chr5	93054084	93054084	t_nmp_no_t_noto_no_foxa2	Sowahb	Sept11
chr4	82365145	82365145	t_nmp_no_t_noto_no_foxa2	Gm5860	Zdhhc21	Nfib
chr11	73036369	73036369	t_nmp_no_t_noto_no_foxa2	P2rx1	1200014J11Rik	Camkk1
chr8	47637674	47637674	t_nmp_no_t_noto_no_foxa2	Rwdd4a	Ing2
chr9	66813605	66813605	t_nmp_no_t_noto_no_foxa2	Aph1b	Aph1c	Aph1c
chr18	60696823	60696823	t_nmp_no_t_noto_no_foxa2	G630071F17Rik	Rps14	Ndst1
chr1	89764164	89764164	t_nmp_no_t_noto_no_foxa2	4933400F21Rik	Gbx2	Agap1
chr19	10212611	10212611	t_nmp_no_t_noto_no_foxa2	Tmem258	Dagla	Tmem258	Myrf
chr16	24205736	24205736	t_nmp_no_t_noto_no_foxa2	Bcl6	1110054M08Rik
chr17	13182567	13182567	t_nmp_no_t_noto_no_foxa2	Unc93a	Gm10512
chr4	27965803	27965803	t_nmp_no_t_noto_no_foxa2	4930548K13Rik	Epha7
chr8	117314813	117314813	t_nmp_no_t_noto_no_foxa2	Gan	Cmip	Cmip
chr9	67631835	67631835	t_nmp_no_t_noto_no_foxa2	Tln2	Mir7241
chr15	31536882	31536882	t_nmp_no_t_noto_no_foxa2	March6	Cmbl
chrX	58518108	58518108	t_nmp_no_t_noto_no_foxa2	Zic3	4930550L24Rik
chrX	94013059	94013059	t_nmp_no_t_noto_no_foxa2	AU015836	Zfx
chr1	190417652	190417652	t_nmp_no_t_noto_no_foxa2	Prox1	Rps6kc1
chr1	111830001	111830001	t_nmp_no_t_noto_no_foxa2	Cdh19	Dsel
chr7	57684628	57684628	t_nmp_no_t_noto_no_foxa2	Mir6389	Atp10a	Gabrb3
chr2	65871368	65871368	t_nmp_no_t_noto_no_foxa2	Scn2a1	Csrnp3	Csrnp3
chr12	12181281	12181281	t_nmp_no_t_noto_no_foxa2	Tubb2a-ps2	Fam49a
chr1	33026700	33026700	t_nmp_no_t_noto_no_foxa2	Khdrbs2	Prim2
chr6	68453837	68453837	t_nmp_no_t_noto_no_foxa2	4930515G16Rik	Rprl1
chr4	4687236	4687236	t_nmp_no_t_noto_no_foxa2	Gm11780	Impad1
chr13	89652377	89652377	t_nmp_no_t_noto_no_foxa2	Hapln1	Vcan	Vcan
chr9	119425473	119425473	t_nmp_no_t_noto_no_foxa2	Xylb	Exog	Acvr2b
chr2	76549637	76549637	t_nmp_no_t_noto_no_foxa2	Osbpl6	Prkra	Osbpl6
chr2	114237876	114237876	t_nmp_no_t_noto_no_foxa2	Zfp770	Dph6
chr14	40232185	40232185	t_nmp_no_t_noto_no_foxa2	1700109I08Rik	Sh2d4b
chr17	47887657	47887657	t_nmp_no_t_noto_no_foxa2	Mdfi	1700122O11Rik	Foxp4
chr10	80957175	80957175	t_nmp_no_t_noto_no_foxa2	Gadd45b	Diras1	Gng7
chr17	70771872	70771872	t_nmp_no_t_noto_no_foxa2	A330050F15Rik	Tgif1	Dlgap1
chr5	9495684	9495684	t_nmp_no_t_noto_no_foxa2	9330182L06Rik	Gm6455	Grm3
chr1	62349315	62349315	t_nmp_no_t_noto_no_foxa2	9530026F06Rik	Nrp2	Pard3b
chr6	91014284	91014284	t_nmp_no_t_noto_no_foxa2	Iqsec1	Hdac11	Nup210
chr2	78189826	78189826	t_nmp_no_t_noto_no_foxa2	Cwc22	Gm14461	4930440I19Rik
chr6	108335664	108335664	t_nmp_no_t_noto_no_foxa2	Sumf1	Mir7661	Itpr1
chr1	124506991	124506991	t_nmp_no_t_noto_no_foxa2	Dpp10	Actr3
chr15	94423568	94423568	t_nmp_no_t_noto_no_foxa2	Adamts20	Pus7l
chr10	51463991	51463991	t_nmp_no_t_noto_no_foxa2	Sim1	Gp49a
chr8	34622912	34622912	t_nmp_no_t_noto_no_foxa2	Saraf	Dusp4	B930018H19Rik
chr6	10469132	10469132	t_nmp_no_t_noto_no_foxa2	Nxph1	AA545190
chr13	10053094	10053094	t_nmp_no_t_noto_no_foxa2	Zmynd11	Zp4-ps	Chrm3
chr2	165563523	165563523	t_nmp_no_t_noto_no_foxa2	Slc2a10	Eya2
chr1	89775941	89775941	t_nmp_no_t_noto_no_foxa2	4933400F21Rik	Gbx2	Agap1
chr6	40853697	40853697	t_nmp_no_t_noto_no_foxa2	Mgam	Moxd2	Mir1950
chr18	54560134	54560134	t_nmp_no_t_noto_no_foxa2	Redrum	9330117O12Rik
chr1	182086796	182086796	t_nmp_no_t_noto_no_foxa2	Enah	Srp9
chr10	59958059	59958059	t_nmp_no_t_noto_no_foxa2	Ddit4	Anapc16
chr6	47042841	47042841	t_nmp_no_t_noto_no_foxa2	Tpk1	Cntnap2	Cntnap2
chr8	60831442	60831442	t_nmp_no_t_noto_no_foxa2	Mfap3l	2700029M09Rik
chr18	82154305	82154305	t_nmp_no_t_noto_no_foxa2	Mir5127	Galr1
chr17	5770796	5770796	t_nmp_no_t_noto_no_foxa2	Zdhhc14	3300005D01Rik
chr1	55818135	55818135	t_nmp_no_t_noto_no_foxa2	Plcl1	9130227L01Rik
chr8	40627879	40627879	t_nmp_no_t_noto_no_foxa2	Vps37a	Adam24	Mtmr7
chr7	42763270	42763270	t_nmp_no_t_noto_no_foxa2	Gm5595	Vmn2r62	Vmn2r62
chr1	71402296	71402296	t_nmp_no_t_noto_no_foxa2	Bard1	Atic	Abca12
chr2	173730495	173730495	t_nmp_no_t_noto_no_foxa2	1700010B08Rik	Vapb
chr1	85938488	85938488	t_nmp_no_t_noto_no_foxa2	4933407L21Rik	Gpr55	Gpr55
chr8	49925361	49925361	t_nmp_no_t_noto_no_foxa2	Tenm3	Gm2516
chr18	46834501	46834501	t_nmp_no_t_noto_no_foxa2	Ap3s1	4833403I15Rik
chr9	18908299	18908299	t_nmp_no_t_noto_no_foxa2	Olfr830	Olfr832
chr4	120233199	120233199	t_nmp_no_t_noto_no_foxa2	Edn2	Foxo6
chr4	19518046	19518046	t_nmp_no_t_noto_no_foxa2	Cngb3	Cpne3	Cpne3
chr14	105861111	105861111	t_nmp_no_t_noto_no_foxa2	Mir6390	Spry2
chr8	119027852	119027852	t_nmp_no_t_noto_no_foxa2	Mphosph6	Hsbp1	Cdh13
chr3	36449263	36449263	t_nmp_no_t_noto_no_foxa2	Qrfpr	Mir7009	Anxa5
chr12	86836924	86836924	t_nmp_no_t_noto_no_foxa2	Lrrc74	Irf2bpl
chr18	31566824	31566824	t_nmp_no_t_noto_no_foxa2	Syt4	Slc25a46
chr16	34728195	34728195	t_nmp_no_t_noto_no_foxa2	Ccdc14	Mylk	Ccdc14
chr7	18544784	18544784	t_nmp_no_t_noto_no_foxa2	Psg25	Psg27
chr6	25078929	25078929	t_nmp_no_t_noto_no_foxa2	Tmem229a	Gpr37
chr10	10926889	10926889	t_nmp_no_t_noto_no_foxa2	4930567K20Rik	Shprh	Grm1
chr11	19369328	19369328	t_nmp_no_t_noto_no_foxa2	4933406G16Rik	Spred2
chr18	28995012	28995012	t_nmp_no_t_noto_no_foxa2	Celf4	4930578E11Rik	4930474G06Rik
chr17	56802899	56802899	t_nmp_no_t_noto_no_foxa2	Prr22	Acsbg2	Rfx2
chr8	95878715	95878715	t_nmp_no_t_noto_no_foxa2	Slc38a7	Mir28c	Got2
chr4	72920190	72920190	t_nmp_no_t_noto_no_foxa2	Aldoart1	Gm11487
chr13	60643014	60643014	t_nmp_no_t_noto_no_foxa2	Gm5084	BC051665	Dapk1
chr6	17562622	17562622	t_nmp_no_t_noto_no_foxa2	Cav1	Capza2	Met
chr5	75481780	75481780	t_nmp_no_t_noto_no_foxa2	Pdgfra	Kit
chr4	150105908	150105908	t_nmp_no_t_noto_no_foxa2	Mir34a	Slc2a5	Gpr157
chr16	49772521	49772521	t_nmp_no_t_noto_no_foxa2	Ift57	Cd47
chr5	65960413	65960413	t_nmp_no_t_noto_no_foxa2	Rhoh	Chrna9
chr16	33214569	33214569	t_nmp_no_t_noto_no_foxa2	Lmln	Snx4	Osbpl11
chr8	110179341	110179341	t_nmp_no_t_noto_no_foxa2	Calb2	Cmtr2
chr7	96890521	96890521	t_nmp_no_t_noto_no_foxa2	Gm15413	Nars2	Tenm4
chr2	16453992	16453992	t_nmp_no_t_noto_no_foxa2	Arl5b	4930515L03Rik	Plxdc2
chrX	17766176	17766176	t_nmp_no_t_noto_no_foxa2	Fundc1	Dusp21
chr8	77991771	77991771	t_nmp_no_t_noto_no_foxa2	Ednra	Ttc29
chr2	148053259	148053259	t_nmp_no_t_noto_no_foxa2	Foxa2	Sstr4
chr16	39102191	39102191	t_nmp_no_t_noto_no_foxa2	Igsf11	Lsamp
chr10	111715351	111715351	t_nmp_no_t_noto_no_foxa2	4933440J02Rik	Gm20758
chr15	33039257	33039257	t_nmp_no_t_noto_no_foxa2	Sdc2	Cpq	Sdc2
chr6	13475047	13475047	t_nmp_no_t_noto_no_foxa2	1700016P04Rik	Tmem168
chr11	3879435	3879435	t_nmp_no_t_noto_no_foxa2	Osbp2	4921536K21Rik
chr6	103352706	103352706	t_nmp_no_t_noto_no_foxa2	Mir6373	Chl1
chr4	150399038	150399038	t_nmp_no_t_noto_no_foxa2	Eno1	Slc45a1	Rere
chr6	89042715	89042715	t_nmp_no_t_noto_no_foxa2	Tpra1	4933427D06Rik
chr12	97360827	97360827	t_nmp_no_t_noto_no_foxa2	1700019M22Rik	Galc
chr17	52571225	52571225	t_nmp_no_t_noto_no_foxa2	Gm20098	Kcnh8
chr14	81386349	81386349	t_nmp_no_t_noto_no_foxa2	Olfm4	Pcdh17
chr13	63974876	63974876	t_nmp_no_t_noto_no_foxa2	Ercc6l2	Hsd17b3
chr17	15423595	15423595	t_nmp_no_t_noto_no_foxa2	Dll1	Psmb1	Fam120b
chr11	43483705	43483705	t_nmp_no_t_noto_no_foxa2	Slu7	Ccnjl	C1qtnf2
chr2	149573972	149573972	t_nmp_no_t_noto_no_foxa2	Cst10	Syndig1
chr3	102195847	102195847	t_nmp_no_t_noto_no_foxa2	Casq2	A230001M10Rik	Vangl1
chr1	175460144	175460144	t_nmp_no_t_noto_no_foxa2	Grem2	Fh1	Rgs7
chr8	78268084	78268084	t_nmp_no_t_noto_no_foxa2	Ednra	Pou4f2	Ttc29
chr6	46854134	46854134	t_nmp_no_t_noto_no_foxa2	Tpk1	Cntnap2	Cntnap2
chr10	37334955	37334955	t_nmp_no_t_noto_no_foxa2	Marcks	Rfpl4b
chr6	50253041	50253041	t_nmp_no_t_noto_no_foxa2	Mpp6	Osbpl3	Dfna5
chr5	97800078	97800078	t_nmp_no_t_noto_no_foxa2	4930467D21Rik	Antxr2
chr4	101109059	101109059	t_nmp_no_t_noto_no_foxa2	Cachd1	Jak1	Raver2
chr2	69840460	69840460	t_nmp_no_t_noto_no_foxa2	Klhl23	Ssb	Klhl23
chr18	40796267	40796267	t_nmp_no_t_noto_no_foxa2	Kctd16	Prelid2
chr12	60829605	60829605	t_nmp_no_t_noto_no_foxa2	Fbxo33	Gm20063
chr16	91298285	91298285	t_nmp_no_t_noto_no_foxa2	Olig1	Ifnar2
chr1	102933406	102933406	t_nmp_no_t_noto_no_foxa2	Gm20268	Cdh20
chr19	59153678	59153678	t_nmp_no_t_noto_no_foxa2	4930506M07Rik	Vax1
chr1	170025701	170025701	t_nmp_no_t_noto_no_foxa2	3110045C21Rik	Uap1	Ddr2
chr3	44410546	44410546	t_nmp_no_t_noto_no_foxa2	D3Ertd751e	2610316D01Rik
chr1	68780292	68780292	t_nmp_no_t_noto_no_foxa2	Cps1	Ikzf2	Erbb4
chr5	4877356	4877356	t_nmp_no_t_noto_no_foxa2	Fzd1	1700015F17Rik	Cdk14
chr8	86324744	86324744	t_nmp_no_t_noto_no_foxa2	Phkb	Abcc12
chr4	136081595	136081595	t_nmp_no_t_noto_no_foxa2	Rpl11	Id3
chr1	194627297	194627297	t_nmp_no_t_noto_no_foxa2	4930503O07Rik	Cd34	Plxna2
chr5	63863929	63863929	t_nmp_no_t_noto_no_foxa2	Nwd2	Rell1	0610040J01Rik
chr1	121375139	121375139	t_nmp_no_t_noto_no_foxa2	Insig2	Ccdc93
chr7	139415936	139415936	t_nmp_no_t_noto_no_foxa2	Pwwp2b	Nkx6-2	Inpp5a
chr5	44041143	44041143	t_nmp_no_t_noto_no_foxa2	Fgfbp1	Tapt1	Prom1
chr19	43707693	43707693	t_nmp_no_t_noto_no_foxa2	BC037704	Cox15	Entpd7
chr4	66551798	66551798	t_nmp_no_t_noto_no_foxa2	Astn2	Tlr4
chr13	10134657	10134657	t_nmp_no_t_noto_no_foxa2	Zmynd11	Zp4-ps	Chrm3
chr6	14063891	14063891	t_nmp_no_t_noto_no_foxa2	1110019D14Rik	Ppp1r3a
chr15	32934817	32934817	t_nmp_no_t_noto_no_foxa2	Sema5a	Cpq	Sdc2
chr14	14036540	14036540	t_nmp_no_t_noto_no_foxa2	Thoc7	Psmd6	Atxn7
chr18	39701097	39701097	t_nmp_no_t_noto_no_foxa2	Nr3c1	Pabpc2
chr5	21685313	21685313	t_nmp_no_t_noto_no_foxa2	Armc10	Pmpcb	Napepld
chr13	98192688	98192688	t_nmp_no_t_noto_no_foxa2	Gm5086	Utp15	Arhgef28
chr5	19437634	19437634	t_nmp_no_t_noto_no_foxa2	4921504A21Rik	Magi2	Magi2
chr4	114472249	114472249	t_nmp_no_t_noto_no_foxa2	Skint11	Gm12830	Trabd2b
chr3	24992129	24992129	t_nmp_no_t_noto_no_foxa2	Rprl2	Nlgn1
chr7	101209143	101209143	t_nmp_no_t_noto_no_foxa2	P2ry2	Atg16l2	Fchsd2
chr3	36352426	36352426	t_nmp_no_t_noto_no_foxa2	Qrfpr	Anxa5
chr16	16592793	16592793	t_nmp_no_t_noto_no_foxa2	Fgd4	Olfr19
chr7	65181151	65181151	t_nmp_no_t_noto_no_foxa2	Fam189a1	Tjp1
chr2	21235077	21235077	t_nmp_no_t_noto_no_foxa2	Thnsl1	Gpr158
chr13	20115686	20115686	t_nmp_no_t_noto_no_foxa2	Gpr141	Elmo1	Elmo1
chr2	48441357	48441357	t_nmp_no_t_noto_no_foxa2	1700019E08Rik	Acvr2a
chr10	102566500	102566500	t_nmp_no_t_noto_no_foxa2	Rassf9	Alx1
chr4	123031726	123031726	t_nmp_no_t_noto_no_foxa2	Mycl	Bmp8b	Trit1
chr18	78897952	78897952	t_nmp_no_t_noto_no_foxa2	Slc14a2	Pard6g	Setbp1
chr9	100819100	100819100	t_nmp_no_t_noto_no_foxa2	Slc35g2	Pccb	Stag1
chr6	93297912	93297912	t_nmp_no_t_noto_no_foxa2	9530026P05Rik	Magi1
chr17	4283409	4283409	t_nmp_no_t_noto_no_foxa2	4930548J01Rik	Arid1b
chr18	9232100	9232100	t_nmp_no_t_noto_no_foxa2	Fzd8	Gjd4
chrX	84180102	84180102	t_nmp_no_t_noto_no_foxa2	Tsga8	1600014K23Rik	Dmd
chr2	52868420	52868420	t_nmp_no_t_noto_no_foxa2	Stam2	Prpf40a	Fmnl2
chr5	125172314	125172314	t_nmp_no_t_noto_no_foxa2	Fam101a	Scarb1	Ncor2
chr3	37907144	37907144	t_nmp_no_t_noto_no_foxa2	Gm5148	5430434I15Rik	Gm20755
chr3	6173979	6173979	t_nmp_no_t_noto_no_foxa2	Pex2	1700008P02Rik
chr13	28811314	28811314	t_nmp_no_t_noto_no_foxa2	Mir6368	Sox4	2610307P16Rik
chr6	37424022	37424022	t_nmp_no_t_noto_no_foxa2	Dgki	Akr1d1	Creb3l2
chr15	36750660	36750660	t_nmp_no_t_noto_no_foxa2	Pabpc1	Ywhaz
chr18	3961953	3961953	t_nmp_no_t_noto_no_foxa2	Bambi	Lyzl1
chr19	14873544	14873544	t_nmp_no_t_noto_no_foxa2	Tle4	Psat1
chr18	81091827	81091827	t_nmp_no_t_noto_no_foxa2	Sall3	Mir5127
chr14	90578015	90578015	t_nmp_no_t_noto_no_foxa2	4930474H20Rik	Pcdh9
chr4	55136126	55136126	t_nmp_no_t_noto_no_foxa2	Zfp462	Rad23b
chr6	66450238	66450238	t_nmp_no_t_noto_no_foxa2	4930544G11Rik	Mad2l1
chr12	36274003	36274003	t_nmp_no_t_noto_no_foxa2	Lrrc72	Sostdc1
chr3	59121382	59121382	t_nmp_no_t_noto_no_foxa2	Gpr171	F630111L10Rik	Med12l	P2ry14
chr4	122590544	122590544	t_nmp_no_t_noto_no_foxa2	Gm12887	9530002B09Rik
chr16	45031191	45031191	t_nmp_no_t_noto_no_foxa2	Cd200r3	Ccdc80
chr3	27787280	27787280	t_nmp_no_t_noto_no_foxa2	Fndc3b	Tmem212
chr3	62268841	62268841	t_nmp_no_t_noto_no_foxa2	Rap2b	Arhgef26
chr17	39962483	39962483	t_nmp_no_t_noto_no_foxa2	Esp38	Pgk2
chr5	71642823	71642823	t_nmp_no_t_noto_no_foxa2	Cox7b2	Gabrb1	Gabra4
chr19	10296751	10296751	t_nmp_no_t_noto_no_foxa2	Myrf	Syt7	Dagla
chr17	62650303	62650303	t_nmp_no_t_noto_no_foxa2	Mir466g	Fbxl17	Efna5
chr12	14302626	14302626	t_nmp_no_t_noto_no_foxa2	Gm16497	4930448C13Rik
chr10	18860275	18860275	t_nmp_no_t_noto_no_foxa2	Perp	Tnfaip3	Perp
chr2	147928575	147928575	t_nmp_no_t_noto_no_foxa2	A530006G24Rik	Foxa2
chr4	18396047	18396047	t_nmp_no_t_noto_no_foxa2	Mmp16	Cngb3
chr6	132932460	132932460	t_nmp_no_t_noto_no_foxa2	Tas2r125	Tas2r129
chr12	5286959	5286959	t_nmp_no_t_noto_no_foxa2	Atad2b	2810032G03Rik	Klhl29
chr9	7010326	7010326	t_nmp_no_t_noto_no_foxa2	Pdgfd	Dcun1d5	Dync2h1
chr6	70450020	70450020	t_nmp_no_t_noto_no_foxa2	Rprl1	Rpia
chr7	95250819	95250819	t_nmp_no_t_noto_no_foxa2	Fam181b	Tenm4
chr17	90390710	90390710	t_nmp_no_t_noto_no_foxa2	Gm4719	4930480K15Rik	Nrxn1
chr3	65872227	65872227	t_nmp_no_t_noto_no_foxa2	Lekr1	Ccnl1
chr2	49638587	49638587	t_nmp_no_t_noto_no_foxa2	Epc2	Lypd6b	Kif5c
chr14	15377088	15377088	t_nmp_no_t_noto_no_foxa2	Nek10	Oxsm	Lrrc3b
chr10	3809024	3809024	t_nmp_no_t_noto_no_foxa2	Iyd	Plekhg1	Plekhg1
chr2	91758840	91758840	t_nmp_no_t_noto_no_foxa2	Harbi1	Chrm4	Ambra1
chr18	44643480	44643480	t_nmp_no_t_noto_no_foxa2	Dcp2	A930012L18Rik	Mcc
chr16	65075907	65075907	t_nmp_no_t_noto_no_foxa2	Cggbp1	Pou1f1	Htr1f
chr14	14609505	14609505	t_nmp_no_t_noto_no_foxa2	Il3ra	Slc4a7
chr17	52203763	52203763	t_nmp_no_t_noto_no_foxa2	Gm20098	Kcnh8
chr4	32363551	32363551	t_nmp_no_t_noto_no_foxa2	Map3k7	Bach2
chr13	7078373	7078373	t_nmp_no_t_noto_no_foxa2	Pfkp	Adarb2
chr16	73007696	73007696	t_nmp_no_t_noto_no_foxa2	4930567J20Rik	Robo2	Robo1
chr6	3182999	3182999	t_nmp_no_t_noto_no_foxa2	Gm8579
chrX	166708402	166708402	t_nmp_no_t_noto_no_foxa2	Gm1720	Gm8817
chr15	49001164	49001164	t_nmp_no_t_noto_no_foxa2	Csmd3	Trps1
chr15	28210038	28210038	t_nmp_no_t_noto_no_foxa2	Trio	Ctnnd2	Dnah5
chr13	67507506	67507506	t_nmp_no_t_noto_no_foxa2	Zfp58	Zfp87
chr5	65752201	65752201	t_nmp_no_t_noto_no_foxa2	Pds5a	N4bp2
chr10	4493124	4493124	t_nmp_no_t_noto_no_foxa2	1700052N19Rik	Ccdc170
chr6	16283734	16283734	t_nmp_no_t_noto_no_foxa2	Mdfic	Tfec
chr12	107758998	107758998	t_nmp_no_t_noto_no_foxa2	4930465M20Rik	Bcl11b
chr14	113197652	113197652	t_nmp_no_t_noto_no_foxa2	Mir466	4930524C18Rik
chr11	20886880	20886880	t_nmp_no_t_noto_no_foxa2	Lgalsl	Peli1
chr10	3252806	3252806	t_nmp_no_t_noto_no_foxa2	B020014A21Rik	H60c	H60c
chr5	15507261	15507261	t_nmp_no_t_noto_no_foxa2	Gm17019	Speer4d
chr11	89476464	89476464	t_nmp_no_t_noto_no_foxa2	4932411E22Rik	Pctp	Ankfn1
chr7	122707049	122707049	t_nmp_no_t_noto_no_foxa2	Prkcb	4930413G21Rik	Cacng3
chr3	12387040	12387040	t_nmp_no_t_noto_no_foxa2	Gm10745	Ralyl
chr1	106071681	106071681	t_nmp_no_t_noto_no_foxa2	Zcchc2	Gm20753
chr17	70829234	70829234	t_nmp_no_t_noto_no_foxa2	Dlgap1	Tgif1
chr17	12021569	12021569	t_nmp_no_t_noto_no_foxa2	D17Ertd648e	Agpat4	Park2
chr4	148844752	148844752	t_nmp_no_t_noto_no_foxa2	Gm572	Pex14	Casz1
chr4	20343045	20343045	t_nmp_no_t_noto_no_foxa2	Ggh	Prdm13	Nkain3
chr11	109046691	109046691	t_nmp_no_t_noto_no_foxa2	Axin2	E030025P04Rik
chr18	68219304	68219304	t_nmp_no_t_noto_no_foxa2	Cep192	Fam210a	Ldlrad4
chr1	74055134	74055134	t_nmp_no_t_noto_no_foxa2	6030407O03Rik	Rufy4	Tns1
chr7	65545906	65545906	t_nmp_no_t_noto_no_foxa2	Tjp1	Tarsl2
chr1	138448396	138448396	t_nmp_no_t_noto_no_foxa2	Atp6v1g3	Nek7
chr8	15122115	15122115	t_nmp_no_t_noto_no_foxa2	BB014433	Csmd1	Myom2
chr3	58682079	58682079	t_nmp_no_t_noto_no_foxa2	Gm8234	4930593A02Rik	Siah2
chr7	27793874	27793874	t_nmp_no_t_noto_no_foxa2	Gm10046	Zfp59
chr4	149820839	149820839	t_nmp_no_t_noto_no_foxa2	Slc25a33	Spsb1
chr10	116806979	116806979	t_nmp_no_t_noto_no_foxa2	1700030O20Rik	Rab3ip	Myrfl
chr16	66586012	66586012	t_nmp_no_t_noto_no_foxa2	Vgll3	Cadm2
chr4	25484927	25484927	t_nmp_no_t_noto_no_foxa2	Ufl1	Fut9
chr4	14087815	14087815	t_nmp_no_t_noto_no_foxa2	Runx1t1	Slc26a7
chr9	13445092	13445092	t_nmp_no_t_noto_no_foxa2	Phxr4	Maml2
chr14	114349474	114349474	t_nmp_no_t_noto_no_foxa2	Mir466	4930524C18Rik
chr11	73037152	73037152	t_nmp_no_t_noto_no_foxa2	P2rx1	1200014J11Rik	Camkk1
chr13	10622204	10622204	t_nmp_no_t_noto_no_foxa2	Chrm3	Zp4-ps
chr9	37248721	37248721	t_nmp_no_t_noto_no_foxa2	Tmem218	Ccdc15	Slc37a2
chr19	59026868	59026868	t_nmp_no_t_noto_no_foxa2	Eno4	Vax1	4930506M07Rik
chr7	6657915	6657915	t_nmp_no_t_noto_no_foxa2	Olfr1350	Zim1
chr19	25218791	25218791	t_nmp_no_t_noto_no_foxa2	Dock8	Kank1
chr14	122197992	122197992	t_nmp_no_t_noto_no_foxa2	Tm9sf2	1700108J01Rik	Clybl
chr7	123131969	123131969	t_nmp_no_t_noto_no_foxa2	Rbbp6	Slc5a11	Tnrc6a
chr13	17055387	17055387	t_nmp_no_t_noto_no_foxa2	Inhba	Mplkip	Sugct
chr3	65765409	65765409	t_nmp_no_t_noto_no_foxa2	Lekr1	Ccnl1	Lekr1
chr11	9500444	9500444	t_nmp_no_t_noto_no_foxa2	Upp1	Vwc2	Abca13
chrX	40708793	40708793	t_nmp_no_t_noto_no_foxa2	Cypt14	Gria3
chr9	87178762	87178762	t_nmp_no_t_noto_no_foxa2	Cyb5r4	Cep162	Mrap2
chr5	109926702	109926702	t_nmp_no_t_noto_no_foxa2	Gm10416	Gm15446
chr7	56549320	56549320	t_nmp_no_t_noto_no_foxa2	Oca2	Gabrg3
chr6	107007826	107007826	t_nmp_no_t_noto_no_foxa2	Crbn	Lrrn1
chr2	45173082	45173082	t_nmp_no_t_noto_no_foxa2	Zeb2os	1700019E08Rik
chr5	13691335	13691335	t_nmp_no_t_noto_no_foxa2	Sema3a	Speer3
chr7	57965254	57965254	t_nmp_no_t_noto_no_foxa2	Gabrb3	Atp10a
chr15	31275045	31275045	t_nmp_no_t_noto_no_foxa2	Dap	Ankrd33b	Dap
chr13	117482751	117482751	t_nmp_no_t_noto_no_foxa2	Emb	Hcn1
chr10	17680636	17680636	t_nmp_no_t_noto_no_foxa2	Gm20125	Cited2
chr14	15376392	15376392	t_nmp_no_t_noto_no_foxa2	Nek10	Oxsm	Lrrc3b
chr13	25893366	25893366	t_nmp_no_t_noto_no_foxa2	Nrsn1	Gm11351
chr1	35436498	35436498	t_nmp_no_t_noto_no_foxa2	Plekhb2	Mir7669
chr18	24326895	24326895	t_nmp_no_t_noto_no_foxa2	Galnt1	Mir187
chr7	143979007	143979007	t_nmp_no_t_noto_no_foxa2	Mir6404	Shank2	Mir3470b
chr15	71749388	71749388	t_nmp_no_t_noto_no_foxa2	Fam135b	Col22a1
chr6	11547776	11547776	t_nmp_no_t_noto_no_foxa2	AA545190	Ndufa4
chr6	17851527	17851527	t_nmp_no_t_noto_no_foxa2	Capza2	Wnt2	St7
chr10	96633195	96633195	t_nmp_no_t_noto_no_foxa2	Btg1	4930556N09Rik
chr16	80965163	80965163	t_nmp_no_t_noto_no_foxa2	Tmprss15	Ncam2
chr15	66773247	66773247	t_nmp_no_t_noto_no_foxa2	Phf20l1	Sla	Tg
chr11	14770040	14770040	t_nmp_no_t_noto_no_foxa2	Pom121l12	Vstm2a
chr5	23110376	23110376	t_nmp_no_t_noto_no_foxa2	A930003O13Rik	5031425E22Rik	Lhfpl3
chr7	54697691	54697691	t_nmp_no_t_noto_no_foxa2	Mir6238	Luzp2
chr1	190534088	190534088	t_nmp_no_t_noto_no_foxa2	Prox1	Rps6kc1
chr5	8334035	8334035	t_nmp_no_t_noto_no_foxa2	Sri	Dbf4	Adam22
chr2	36203906	36203906	t_nmp_no_t_noto_no_foxa2	Mrrf	Ptgs1
chr3	154207555	154207555	t_nmp_no_t_noto_no_foxa2	Acadm	Lhx8	Slc44a5
chr4	20051396	20051396	t_nmp_no_t_noto_no_foxa2	Ttpa	Nkain3	Ggh
chr17	44567189	44567189	t_nmp_no_t_noto_no_foxa2	Clic5	Runx2	Runx2
chr10	71169408	71169408	t_nmp_no_t_noto_no_foxa2	Bicc1	Tfam	C730027H18Rik
chr17	59031674	59031674	t_nmp_no_t_noto_no_foxa2	Nudt12	Mir466g
chr17	91567094	91567094	t_nmp_no_t_noto_no_foxa2	Nrxn1	Adcyap1
chr18	25656307	25656307	t_nmp_no_t_noto_no_foxa2	AW554918	Celf4	Celf4
chr2	178215062	178215062	t_nmp_no_t_noto_no_foxa2	Zfp931	Sycp2	Phactr3
chr15	58986537	58986537	t_nmp_no_t_noto_no_foxa2	Ndufb9	Zfp572	Mtss1
chrX	14595728	14595728	t_nmp_no_t_noto_no_foxa2	Gm5382	Ppp1r2-ps9
chr4	87472584	87472584	t_nmp_no_t_noto_no_foxa2	Slc24a2	Mllt3
chr8	126903424	126903424	t_nmp_no_t_noto_no_foxa2	Irf2bp2	Tomm20
chr9	104034912	104034912	t_nmp_no_t_noto_no_foxa2	Nphp3	Uba5	Nphp3
chr1	85280713	85280713	t_nmp_no_t_noto_no_foxa2	C130026I21Rik	Sp110
chr10	24165127	24165127	t_nmp_no_t_noto_no_foxa2	Taar9	Moxd1	Stx7
chr7	72751380	72751380	t_nmp_no_t_noto_no_foxa2	Mctp2	Gm6567
chr4	141292464	141292464	t_nmp_no_t_noto_no_foxa2	Arhgef19	Epha2
chrX	158571464	158571464	t_nmp_no_t_noto_no_foxa2	Cnksr2	Rps6ka3
chr14	17088581	17088581	t_nmp_no_t_noto_no_foxa2	Rarb	Thrb
chr5	3501866	3501866	t_nmp_no_t_noto_no_foxa2	Fam133b		Cdk6
chr14	101849276	101849276	t_nmp_no_t_noto_no_foxa2	Uchl3	Kctd12	Lmo7
chr1	74780951	74780951	t_nmp_no_t_noto_no_foxa2	Prkag3	Wnt10a	Wnt6
chr2	128544987	128544987	t_nmp_no_t_noto_no_foxa2	Gm14005	Anapc1
chr8	40939446	40939446	t_nmp_no_t_noto_no_foxa2	Slc7a2	Mtus1	Pdgfrl
chr9	15009768	15009768	t_nmp_no_t_noto_no_foxa2	Folr4	Hephl1	Panx1
chr16	12567869	12567869	t_nmp_no_t_noto_no_foxa2	Shisa9	1700003L19Rik
chr19	14891031	14891031	t_nmp_no_t_noto_no_foxa2	Tle4	Psat1
chr6	148813828	148813828	t_nmp_no_t_noto_no_foxa2	Gm6313	Caprin2	Ipo8
chr3	105825757	105825757	t_nmp_no_t_noto_no_foxa2	Gm5547	Adora3
chr5	117160058	117160058	t_nmp_no_t_noto_no_foxa2	Suds3	Pebp1	Taok3
chr3	106311131	106311131	t_nmp_no_t_noto_no_foxa2	Chil4	Chil6
chr10	37559030	37559030	t_nmp_no_t_noto_no_foxa2	Marcks	Rfpl4b
chr18	44733513	44733513	t_nmp_no_t_noto_no_foxa2	A930012L18Rik	Ythdc2	Mcc
chr6	46906619	46906619	t_nmp_no_t_noto_no_foxa2	Tpk1	Cntnap2	Cntnap2
chr2	92231718	92231718	t_nmp_no_t_noto_no_foxa2	Mir1955	Gyltl1b	Phf21a
chr6	79462883	79462883	t_nmp_no_t_noto_no_foxa2	Gm20362	Gm20594
chr2	117350290	117350290	t_nmp_no_t_noto_no_foxa2	Rasgrp1	4930412B13Rik
chr2	94673160	94673160	t_nmp_no_t_noto_no_foxa2	Api5	Lrrc4c
chr8	3225881	3225881	t_nmp_no_t_noto_no_foxa2	A430078G23Rik		Insr
chr4	89660373	89660373	t_nmp_no_t_noto_no_foxa2	Cdkn2b	Dmrta1
chr2	10737079	10737079	t_nmp_no_t_noto_no_foxa2	Sfmbt2	Prkcq
chr2	4984186	4984186	t_nmp_no_t_noto_no_foxa2	Phyh	Mcm10	Ucma
chr11	93733879	93733879	t_nmp_no_t_noto_no_foxa2	Car10	Utp18
chr4	75985780	75985780	t_nmp_no_t_noto_no_foxa2	Tmem261	Tyrp1	Ptprd
chr6	134236957	134236957	t_nmp_no_t_noto_no_foxa2	Kap	Bcl2l14	Etv6
chr1	52597947	52597947	t_nmp_no_t_noto_no_foxa2	Nab1	Tmem194b
chr17	79970303	79970303	t_nmp_no_t_noto_no_foxa2	Atl2	Hnrnpll
chr4	45714166	45714166	t_nmp_no_t_noto_no_foxa2	Shb	Gm12409	Gm829
chr18	44668597	44668597	t_nmp_no_t_noto_no_foxa2	Mcc	Ythdc2	Mcc	A930012L18Rik
chr12	89742512	89742512	t_nmp_no_t_noto_no_foxa2	Mir466b-3	Nrxn3	Nrxn3
chrX	142624989	142624989	t_nmp_no_t_noto_no_foxa2	Acsl4	Tmem164
chr8	13929330	13929330	t_nmp_no_t_noto_no_foxa2	Coprs	Tdrp	Fbxo25
chr4	8205370	8205370	t_nmp_no_t_noto_no_foxa2	8430436N08Rik	Rab2a	Car8
chr8	10633140	10633140	t_nmp_no_t_noto_no_foxa2	Tnfsf13b	B930025P03Rik	Myo16
chr15	73278793	73278793	t_nmp_no_t_noto_no_foxa2	Ago2	Dennd3	Ptk2
chr19	19739766	19739766	t_nmp_no_t_noto_no_foxa2	Rorb	Anxa1
chr10	47518000	47518000	t_nmp_no_t_noto_no_foxa2	Snord14d	C130030K03Rik
chr5	51935660	51935660	t_nmp_no_t_noto_no_foxa2	Ppargc1a	Mir6417
chr18	5018957	5018957	t_nmp_no_t_noto_no_foxa2	Gm10556	Svil
chr2	106084599	106084599	t_nmp_no_t_noto_no_foxa2	Dnajc24	Gm14015
chr14	32053526	32053526	t_nmp_no_t_noto_no_foxa2	Ankrd28	Dph3	Galnt15
chr3	65871583	65871583	t_nmp_no_t_noto_no_foxa2	Lekr1	Ccnl1
chr16	90776609	90776609	t_nmp_no_t_noto_no_foxa2	Mrap	Eva1c	Urb1
chr5	104003252	104003252	t_nmp_no_t_noto_no_foxa2	Hsd17b13	Nudt9	Hsd17b11
chr16	88115338	88115338	t_nmp_no_t_noto_no_foxa2	Bach1	Cldn17	Grik1
chr8	5350994	5350994	t_nmp_no_t_noto_no_foxa2	Slc10a2	Efnb2
chr3	136940876	136940876	t_nmp_no_t_noto_no_foxa2	Ppp3ca	Emcn	Ppp3ca
chrX	58450266	58450266	t_nmp_no_t_noto_no_foxa2	Zic3	4930550L24Rik
chr9	84487593	84487593	t_nmp_no_t_noto_no_foxa2	Bckdhb	4930554C24Rik
chr3	19674774	19674774	t_nmp_no_t_noto_no_foxa2	Dnajc5b	Crh	Trim55
chr4	105289688	105289688	t_nmp_no_t_noto_no_foxa2	Ppap2b	Usp24
chrX	126555744	126555744	t_nmp_no_t_noto_no_foxa2	Vmn2r121	4932411N23Rik
chr4	35262082	35262082	t_nmp_no_t_noto_no_foxa2	3110043O21Rik	Lingo2
chr16	85041656	85041656	t_nmp_no_t_noto_no_foxa2	Gm10791	Cyyr1	App
chr18	25653642	25653642	t_nmp_no_t_noto_no_foxa2	AW554918	Celf4	Celf4
chr11	47130125	47130125	t_nmp_no_t_noto_no_foxa2	Timd4	Mir6380	Sgcd
chr6	66428933	66428933	t_nmp_no_t_noto_no_foxa2	4930544G11Rik	Mad2l1
chr5	147552106	147552106	t_nmp_no_t_noto_no_foxa2	Pan3	Flt1	Pan3
chr2	101567574	101567574	t_nmp_no_t_noto_no_foxa2	Lrrc4c	Rag2	B230118H07Rik
chr10	101663595	101663595	t_nmp_no_t_noto_no_foxa2	1700017N19Rik	Mgat4c
chr7	117971334	117971334	t_nmp_no_t_noto_no_foxa2	Xylt1	Rps15a
chr12	85430591	85430591	t_nmp_no_t_noto_no_foxa2	Tmed10	Fos
chr7	37289345	37289345	t_nmp_no_t_noto_no_foxa2	Tshz3	Zfp536
chr16	19454018	19454018	t_nmp_no_t_noto_no_foxa2	Olfr165	Olfr166
chr2	50860992	50860992	t_nmp_no_t_noto_no_foxa2	Gm13483	Gm13498
chr3	132103262	132103262	t_nmp_no_t_noto_no_foxa2	Papss1	Gm5549	Dkk2
chr3	6879920	6879920	t_nmp_no_t_noto_no_foxa2	1700008P02Rik	Pkia
chr13	56769365	56769365	t_nmp_no_t_noto_no_foxa2	Smad5	Trpc7	Trpc7
chr13	92634347	92634347	t_nmp_no_t_noto_no_foxa2	Spz1	Thbs4	Serinc5
chr11	31948465	31948465	t_nmp_no_t_noto_no_foxa2	Cpeb4	4930524B15Rik
chr3	21126438	21126438	t_nmp_no_t_noto_no_foxa2	Agtr1b	Tbl1xr1
chr4	49891987	49891987	t_nmp_no_t_noto_no_foxa2	Grin3a	Cylc2
chr12	46635668	46635668	t_nmp_no_t_noto_no_foxa2	Stxbp6	Nova1
chr6	134141443	134141443	t_nmp_no_t_noto_no_foxa2	Kap	Bcl2l14	Etv6
chr1	61136388	61136388	t_nmp_no_t_noto_no_foxa2	Icos	9530026F06Rik
chr8	97389757	97389757	t_nmp_no_t_noto_no_foxa2	Mir28c	Gm15679
chr3	48062627	48062627	t_nmp_no_t_noto_no_foxa2	Gm7977	1700018B24Rik
chr8	74554512	74554512	t_nmp_no_t_noto_no_foxa2	Large	Isx
chr4	3686053	3686053	t_nmp_no_t_noto_no_foxa2	2210414B05Rik	6330407A03Rik	Lyn
chr1	94705740	94705740	t_nmp_no_t_noto_no_foxa2	Pdcd1	4930440C22Rik
chr11	66598773	66598773	t_nmp_no_t_noto_no_foxa2	Shisa6	Gm12298
chr1	104756411	104756411	t_nmp_no_t_noto_no_foxa2	Gm20268	Cdh20
chr5	146862363	146862363	t_nmp_no_t_noto_no_foxa2	Rasl11a	Gtf3a
chr4	140977209	140977209	t_nmp_no_t_noto_no_foxa2	Gm13031	Atp13a2	Sdhb
chr5	53691920	53691920	t_nmp_no_t_noto_no_foxa2	Rbpj	Cckar
chr14	51903852	51903852	t_nmp_no_t_noto_no_foxa2	Slc39a2	Ndrg2	Ndrg2
chr5	135705063	135705063	t_nmp_no_t_noto_no_foxa2	Rhbdd2	Tmem120a	Por
chr12	92029308	92029308	t_nmp_no_t_noto_no_foxa2	Sel1l	Mir8099-1
chr9	67608071	67608071	t_nmp_no_t_noto_no_foxa2	Tln2	Mir7241
chr3	15246861	15246861	t_nmp_no_t_noto_no_foxa2	A930001A20Rik	Gm9733
chr8	26089199	26089199	t_nmp_no_t_noto_no_foxa2	Fnta	Rnf170	Hook3	1700047A11Rik
chr1	96421767	96421767	t_nmp_no_t_noto_no_foxa2	1700063A18Rik	4930533P14Rik
chr8	16083048	16083048	t_nmp_no_t_noto_no_foxa2	Myom2	Mir3106	Csmd1
chr2	112656075	112656075	t_nmp_no_t_noto_no_foxa2	Aven	Mir1954	Ryr3
chr16	62807947	62807947	t_nmp_no_t_noto_no_foxa2	Nsun3	Stx19	Arl13b
chrX	130189399	130189399	t_nmp_no_t_noto_no_foxa2	4930558G05Rik	Pcdh19	Diap2
chr16	34728840	34728840	t_nmp_no_t_noto_no_foxa2	Ccdc14	Mylk	Ccdc14
chr3	131154800	131154800	t_nmp_no_t_noto_no_foxa2	Rpl34	Hadh	Lef1
chr1	39945126	39945126	t_nmp_no_t_noto_no_foxa2	1700066B17Rik	Gm16894	Map4k4
chr4	150517678	150517678	t_nmp_no_t_noto_no_foxa2	Eno1	Slc45a1	Rere
chr9	52355504	52355504	t_nmp_no_t_noto_no_foxa2	Zc3h12c	AI593442
chr14	97799663	97799663	t_nmp_no_t_noto_no_foxa2	Klhl1	Mzt1	Dach1
chr7	63986923	63986923	t_nmp_no_t_noto_no_foxa2	Klf13	Trpm1
chr6	7441848	7441848	t_nmp_no_t_noto_no_foxa2	Acn9	Tac1
chr15	45228095	45228095	t_nmp_no_t_noto_no_foxa2	Kcnv1	1700022A22Rik
chr18	53393474	53393474	t_nmp_no_t_noto_no_foxa2	Snx24	Ppic	Snx24
chr7	40219722	40219722	t_nmp_no_t_noto_no_foxa2	Zfp619	4933402C06Rik
chr15	37042887	37042887	t_nmp_no_t_noto_no_foxa2	Zfp706	Grhl2
chr17	72411122	72411122	t_nmp_no_t_noto_no_foxa2	Clip4	Ypel5	Alk
chrX	14552480	14552480	t_nmp_no_t_noto_no_foxa2	Gm5382	Ppp1r2-ps9
chr17	80004796	80004796	t_nmp_no_t_noto_no_foxa2	Atl2	Hnrnpll
chr9	43465479	43465479	t_nmp_no_t_noto_no_foxa2	Trim29	Pvrl1
chr11	25617102	25617102	t_nmp_no_t_noto_no_foxa2	4933427E13Rik	Mir6372	5730522E02Rik
chr2	174665586	174665586	t_nmp_no_t_noto_no_foxa2	Slmo2	Edn3	Zfp831
chrX	51459647	51459647	t_nmp_no_t_noto_no_foxa2	Mbnl3	Usp26	Hs6st2
chr12	24846462	24846462	t_nmp_no_t_noto_no_foxa2	Rrm2	Kidins220	Mboat2
chr4	149568889	149568889	t_nmp_no_t_noto_no_foxa2	Ctnnbip1	Clstn1	Ctnnbip1
chr9	94677386	94677386	t_nmp_no_t_noto_no_foxa2	1190002N15Rik	Mir7656	Slc9a9
chr16	65074212	65074212	t_nmp_no_t_noto_no_foxa2	Cggbp1	Pou1f1	Htr1f
chr15	10212482	10212482	t_nmp_no_t_noto_no_foxa2	Spef2	Prlr	Prlr
chr10	125949200	125949200	t_nmp_no_t_noto_no_foxa2	Slc16a7	Lrig3
chr16	14003918	14003918	t_nmp_no_t_noto_no_foxa2	Ifitm7	Marf1	2900011O08Rik
chr6	67191251	67191251	t_nmp_no_t_noto_no_foxa2	E230016M11Rik	Serbp1
chr18	9731084	9731084	t_nmp_no_t_noto_no_foxa2	Cetn1	Thoc1	Colec12
chr8	59320618	59320618	t_nmp_no_t_noto_no_foxa2	BC030500	Aadat
chr17	71410619	71410619	t_nmp_no_t_noto_no_foxa2	Gm4566	Ndc80	Smchd1
chr16	16905879	16905879	t_nmp_no_t_noto_no_foxa2	Top3b	Mapk1	Ppm1f
chr18	18943970	18943970	t_nmp_no_t_noto_no_foxa2	4930545E07Rik	Dsc3
chr5	4933159	4933159	t_nmp_no_t_noto_no_foxa2	Fzd1	1700015F17Rik	Cdk14
chr18	17184228	17184228	t_nmp_no_t_noto_no_foxa2	Gm15328	4921533I20Rik
chr6	106350030	106350030	t_nmp_no_t_noto_no_foxa2	Gm19757	Il5ra	Cntn4
chr17	26577414	26577414	t_nmp_no_t_noto_no_foxa2	Dusp1	Atp6v0e	Ergic1
chr7	28923687	28923687	t_nmp_no_t_noto_no_foxa2	Capn12	Eif3k	Actn4
chr10	103314515	103314515	t_nmp_no_t_noto_no_foxa2	Lrriq1	Slc6a15
chr10	62405106	62405106	t_nmp_no_t_noto_no_foxa2	Hk1	Supv3l1	Hkdc1
chr18	17183514	17183514	t_nmp_no_t_noto_no_foxa2	Gm15328	4921533I20Rik
chr12	60823316	60823316	t_nmp_no_t_noto_no_foxa2	Fbxo33	Gm20063
chr5	124132656	124132656	t_nmp_no_t_noto_no_foxa2	Arl6ip4	Pitpnm2os1	Pitpnm2
chr9	71378130	71378130	t_nmp_no_t_noto_no_foxa2	Aldh1a2	Polr2m
chr17	78677196	78677196	t_nmp_no_t_noto_no_foxa2	Vit	Heatr5b	Strn
chr12	37399811	37399811	t_nmp_no_t_noto_no_foxa2	Meox2	Dgkb	Agmo
chr11	32103328	32103328	t_nmp_no_t_noto_no_foxa2	Nsg2	Il9r
chr19	33454013	33454013	t_nmp_no_t_noto_no_foxa2	Rnls	Lipo1
chr13	84638686	84638686	t_nmp_no_t_noto_no_foxa2	Tmem161b	Ccnh
chr3	114487068	114487068	t_nmp_no_t_noto_no_foxa2	Col11a1	Mir669b
chr7	84001192	84001192	t_nmp_no_t_noto_no_foxa2	Mesdc2	Abhd17c	Cemip
chr11	24243067	24243067	t_nmp_no_t_noto_no_foxa2	Bcl11a	4933430M04Rik
chr12	28817638	28817638	t_nmp_no_t_noto_no_foxa2	Trappc12	Myt1l	Tssc1
chr12	44060728	44060728	t_nmp_no_t_noto_no_foxa2	Immp2l	Dnajb9
chr9	10714010	10714010	t_nmp_no_t_noto_no_foxa2	Mir6237	4930568E12Rik	Cntn5
chr9	36049710	36049710	t_nmp_no_t_noto_no_foxa2	Gm3428	Gm5916
chr9	36950398	36950398	t_nmp_no_t_noto_no_foxa2	Fez1	Tmem218	Pknox2
chr13	82187487	82187487	t_nmp_no_t_noto_no_foxa2	Cetn3	Mef2c
chr6	107713348	107713348	t_nmp_no_t_noto_no_foxa2	Lrrn1	Setmar
chr2	4579841	4579841	t_nmp_no_t_noto_no_foxa2	1700080N15Rik	Prpf18	Frmd4a
chr15	67039779	67039779	t_nmp_no_t_noto_no_foxa2	Ndrg1	St3gal1
chr7	72792991	72792991	t_nmp_no_t_noto_no_foxa2	Mctp2	Gm6567
chr11	32238007	32238007	t_nmp_no_t_noto_no_foxa2	Mpg	Hba-x	Nprl3
chr1	158536412	158536412	t_nmp_no_t_noto_no_foxa2	Mir488	Pappa2	Astn1
chr1	69286447	69286447	t_nmp_no_t_noto_no_foxa2	Erbb4	Ikzf2
chr6	6173416	6173416	t_nmp_no_t_noto_no_foxa2	Dync1i1	Shfm1	Slc25a13
chr4	9541734	9541734	t_nmp_no_t_noto_no_foxa2	Clvs1	Asph	Asph
chr10	45104220	45104220	t_nmp_no_t_noto_no_foxa2	Prdm1	Popdc3	Prep
chr13	37778703	37778703	t_nmp_no_t_noto_no_foxa2	Ly86	Rreb1
chr2	125738405	125738405	t_nmp_no_t_noto_no_foxa2	Shc4	Cops2	Secisbp2l
chr13	82274554	82274554	t_nmp_no_t_noto_no_foxa2	Cetn3	Mef2c
chr3	138792295	138792295	t_nmp_no_t_noto_no_foxa2	4930425O10Rik	Rap1gds1	Tspan5
chr1	34104965	34104965	t_nmp_no_t_noto_no_foxa2	Bend6	Mir6896	Dst
chr7	96364409	96364409	t_nmp_no_t_noto_no_foxa2	Gm15412	Gm15413	Tenm4
chr12	17410044	17410044	t_nmp_no_t_noto_no_foxa2	Mir3066	Odc1	Nol10
chr9	42731259	42731259	t_nmp_no_t_noto_no_foxa2	Tbcel	Arhgef12	Grik4
chr17	75521402	75521402	t_nmp_no_t_noto_no_foxa2	Ltbp1	Fam98a	Rasgrp3
chr4	93675872	93675872	t_nmp_no_t_noto_no_foxa2	Tusc1	Caap1
chr5	150894407	150894407	t_nmp_no_t_noto_no_foxa2	Pds5b	Kl
chr10	49903108	49903108	t_nmp_no_t_noto_no_foxa2	Grik2	Ascc3
chr5	104447508	104447508	t_nmp_no_t_noto_no_foxa2	Spp1	Pkd2
chr5	38302940	38302940	t_nmp_no_t_noto_no_foxa2	Tmem128	Drd5	Otop1
chr3	126660079	126660079	t_nmp_no_t_noto_no_foxa2	Arsj	Ank2	Camk2d
chr3	18943153	18943153	t_nmp_no_t_noto_no_foxa2	4930433B08Rik	Armc1
chr16	88074878	88074878	t_nmp_no_t_noto_no_foxa2	Bach1	Cldn17	Grik1
chr17	70709848	70709848	t_nmp_no_t_noto_no_foxa2	A330050F15Rik	Tgif1	Dlgap1
chr8	39201158	39201158	t_nmp_no_t_noto_no_foxa2	Tusc3	Gm6213
chr5	29468160	29468160	t_nmp_no_t_noto_no_foxa2	Nom1	Mnx1
chr5	26991769	26991769	t_nmp_no_t_noto_no_foxa2	4930584F24Rik	Dpp6	Dpp6
chr18	33378190	33378190	t_nmp_no_t_noto_no_foxa2	Stard4	Nrep
chr5	67815891	67815891	t_nmp_no_t_noto_no_foxa2	Shisa3	4930425K10Rik	Atp8a1
chr3	18624062	18624062	t_nmp_no_t_noto_no_foxa2	4930433B08Rik	Armc1
chr12	110169871	110169871	t_nmp_no_t_noto_no_foxa2	3110009F21Rik	Dio3os
chr12	69537798	69537798	t_nmp_no_t_noto_no_foxa2	5830428M24Rik	Vcpkmt
chr15	98645448	98645448	t_nmp_no_t_noto_no_foxa2	Cacnb3	Ddx23	Cacnb3	Ddx23
chr10	29711206	29711206	t_nmp_no_t_noto_no_foxa2	Rspo3	Cenpw
chr6	32878407	32878407	t_nmp_no_t_noto_no_foxa2	Plxna4	Exoc4	Chchd3
chr17	91657191	91657191	t_nmp_no_t_noto_no_foxa2	Nrxn1	Adcyap1
chr12	46641215	46641215	t_nmp_no_t_noto_no_foxa2	Stxbp6	Nova1
chr1	7672012	7672012	t_nmp_no_t_noto_no_foxa2	Pcmtd1	Sntg1
chr8	46837542	46837542	t_nmp_no_t_noto_no_foxa2	Gm16675	Enpp6	Irf2
chr5	73142334	73142334	t_nmp_no_t_noto_no_foxa2	Slc10a4	1700025M24Rik	Fryl
chr3	95653168	95653168	t_nmp_no_t_noto_no_foxa2	Ensa	Mcl1
chr5	71956373	71956373	t_nmp_no_t_noto_no_foxa2	Gabra4	Commd8	Gabrb1
chrX	126656034	126656034	t_nmp_no_t_noto_no_foxa2	Vmn2r121	4932411N23Rik
chr1	86295084	86295084	t_nmp_no_t_noto_no_foxa2	Armc9	B3gnt7
chr6	112604153	112604153	t_nmp_no_t_noto_no_foxa2	Oxtr	Rad18
chr8	18711816	18711816	t_nmp_no_t_noto_no_foxa2	Csmd1	Agpat5	Mcph1	Angpt2
chr1	127755886	127755886	t_nmp_no_t_noto_no_foxa2	Tmem163	Ccnt2	Acmsd	2900009J06Rik
chr4	18441693	18441693	t_nmp_no_t_noto_no_foxa2	Mmp16	Cngb3
chr8	95816302	95816302	t_nmp_no_t_noto_no_foxa2	Cnot1	Slc38a7	4930513N10Rik
chr3	59080667	59080667	t_nmp_no_t_noto_no_foxa2	Clrn1	Gpr171	Med12l
chr5	39426359	39426359	t_nmp_no_t_noto_no_foxa2	Clnk	4930513D17Rik
chr1	108181641	108181641	t_nmp_no_t_noto_no_foxa2	D830032E09Rik	Cdh7
chr13	9892080	9892080	t_nmp_no_t_noto_no_foxa2	Zmynd11	Zp4-ps	Chrm3
chr18	7094986	7094986	t_nmp_no_t_noto_no_foxa2	Mkx	Mpp7	Armc4
chr10	46691840	46691840	t_nmp_no_t_noto_no_foxa2	Snord14d	C130030K03Rik
chr16	8455234	8455234	t_nmp_no_t_noto_no_foxa2	Cldn26	Mettl22
chr16	42746511	42746511	t_nmp_no_t_noto_no_foxa2	Gap43	4932412D23Rik	4932412D23Rik
chr8	36197253	36197253	t_nmp_no_t_noto_no_foxa2	D8Ertd82e	Lonrf1
chr10	66990719	66990719	t_nmp_no_t_noto_no_foxa2	1700023F02Rik	LOC102634101
chr2	171864687	171864687	t_nmp_no_t_noto_no_foxa2	Dok5	1700028P15Rik
chr6	134121479	134121479	t_nmp_no_t_noto_no_foxa2	Kap	Bcl2l14	Etv6
chr6	115464869	115464869	t_nmp_no_t_noto_no_foxa2	Syn2	Tsen2	Pparg
chr4	97689664	97689664	t_nmp_no_t_noto_no_foxa2	E130114P18Rik	Nfia	Nfia
chr11	75966743	75966743	t_nmp_no_t_noto_no_foxa2	Rph3al	1700016K19Rik
chr7	27794644	27794644	t_nmp_no_t_noto_no_foxa2	Gm10046	Zfp59
chr1	37628923	37628923	t_nmp_no_t_noto_no_foxa2	Mgat4a	Tsga10	2010300C02Rik
chr16	90314854	90314854	t_nmp_no_t_noto_no_foxa2	Scaf4	Hunk
chr3	54051798	54051798	t_nmp_no_t_noto_no_foxa2	Ufm1	Trpc4
chr11	50138747	50138747	t_nmp_no_t_noto_no_foxa2	Rnf130	3010026O09Rik	Tbc1d9b
chr8	66367335	66367335	t_nmp_no_t_noto_no_foxa2	BC030870	March1	March1
chr13	67898856	67898856	t_nmp_no_t_noto_no_foxa2	BC048507	Mtrr
chr6	124123851	124123851	t_nmp_no_t_noto_no_foxa2	Vmn2r26	Vmn2r27
chr5	43301267	43301267	t_nmp_no_t_noto_no_foxa2	Cpeb2	C1qtnf7
chr4	4509482	4509482	t_nmp_no_t_noto_no_foxa2	Penk	Gm11780
chr2	20496407	20496407	t_nmp_no_t_noto_no_foxa2	Otud1	Etl4	Etl4
chr13	29610395	29610395	t_nmp_no_t_noto_no_foxa2	A330102I10Rik	E2f3	Cdkal1
chr9	16350893	16350893	t_nmp_no_t_noto_no_foxa2	Mtnr1b	Chordc1	Fat3
chr12	74112475	74112475	t_nmp_no_t_noto_no_foxa2	Snapc1	1700086L19Rik	Syt16
chr15	25498278	25498278	t_nmp_no_t_noto_no_foxa2	Gm5468	Myo10
chr6	67459533	67459533	t_nmp_no_t_noto_no_foxa2	Il12rb2	Tacstd2	Il23r
chr17	12062169	12062169	t_nmp_no_t_noto_no_foxa2	D17Ertd648e	Agpat4	Park2
chr1	84366899	84366899	t_nmp_no_t_noto_no_foxa2	Pid1	Dner	Dner
chr7	54768873	54768873	t_nmp_no_t_noto_no_foxa2	Mir6238	Luzp2
chrX	36083120	36083120	t_nmp_no_t_noto_no_foxa2	Dock11	Il13ra1
chr14	16331365	16331365	t_nmp_no_t_noto_no_foxa2	Ngly1	Top2b
chr1	35941992	35941992	t_nmp_no_t_noto_no_foxa2	Mir7669	Hs6st1
chr8	71715552	71715552	t_nmp_no_t_noto_no_foxa2	B3gnt3	Zfp709	Fcho1
chr5	141664977	141664977	t_nmp_no_t_noto_no_foxa2	Card11	Foxk1	Sdk1
chr13	29642815	29642815	t_nmp_no_t_noto_no_foxa2	A330102I10Rik	E2f3	Cdkal1
chr15	10426224	10426224	t_nmp_no_t_noto_no_foxa2	Agxt2	Dnajc21
chr4	25998725	25998725	t_nmp_no_t_noto_no_foxa2	Fut9	Manea
chr10	14402000	14402000	t_nmp_no_t_noto_no_foxa2	Hivep2	Gpr126	Gpr126
chr17	53087670	53087670	t_nmp_no_t_noto_no_foxa2	Kcnh8	Efhb
chr5	106560267	106560267	t_nmp_no_t_noto_no_foxa2	Barhl2	Zfp644
chr11	24392261	24392261	t_nmp_no_t_noto_no_foxa2	Bcl11a	4933430M04Rik
chr4	76044449	76044449	t_nmp_no_t_noto_no_foxa2	Tmem261	Tyrp1	Ptprd
chr6	144621367	144621367	t_nmp_no_t_noto_no_foxa2	Sox5	Sox5os3
chr1	119005100	119005100	t_nmp_no_t_noto_no_foxa2	Tfcp2l1	Inhbb	Gli2
chrX	42554846	42554846	t_nmp_no_t_noto_no_foxa2	Sh2d1a	Gm362	Tenm1
chr12	32841668	32841668	t_nmp_no_t_noto_no_foxa2	Gdap10	4933406C10Rik	Nampt
chr7	6987044	6987044	t_nmp_no_t_noto_no_foxa2	Zim3	Aurkc
chr4	76066550	76066550	t_nmp_no_t_noto_no_foxa2	Tmem261	Tyrp1	Ptprd
chr8	41774376	41774376	t_nmp_no_t_noto_no_foxa2	Frg1	2810404M03Rik
chr17	78407468	78407468	t_nmp_no_t_noto_no_foxa2	Crim1	Vit	Fez2
chr3	54052262	54052262	t_nmp_no_t_noto_no_foxa2	Ufm1	Trpc4
chr8	61572869	61572869	t_nmp_no_t_noto_no_foxa2	Cbr4	Ddx60	Palld
chr13	28721569	28721569	t_nmp_no_t_noto_no_foxa2	Mir6368	Sox4	2610307P16Rik
chr5	3486717	3486717	t_nmp_no_t_noto_no_foxa2	Fam133b		Cdk6
chr13	97417350	97417350	t_nmp_no_t_noto_no_foxa2	Enc1	Lincenc1
chr8	80552744	80552744	t_nmp_no_t_noto_no_foxa2	Gypa	Frem3
chr17	54691281	54691281	t_nmp_no_t_noto_no_foxa2	1700025K24Rik	St6gal2
chr5	16108076	16108076	t_nmp_no_t_noto_no_foxa2	4930519H02Rik	Hgf	Cacna2d1
chr4	76022466	76022466	t_nmp_no_t_noto_no_foxa2	Tmem261	Tyrp1	Ptprd
chr4	148668151	148668151	t_nmp_no_t_noto_no_foxa2	Tardbp	Casz1	Gm572
chr17	58596721	58596721	t_nmp_no_t_noto_no_foxa2	Cntnap5c	2610034M16Rik
chrX	157730980	157730980	t_nmp_no_t_noto_no_foxa2	Mbtps2	Klhl34	Smpx
chr1	74971562	74971562	t_nmp_no_t_noto_no_foxa2	Ihh	Slc23a3	Nhej1
chrX	21634914	21634914	t_nmp_no_t_noto_no_foxa2	Agtr2	Slc6a14
chr12	99329502	99329502	t_nmp_no_t_noto_no_foxa2	4930474N09Rik	1700064M15Rik	Foxn3
chrX	96846280	96846280	t_nmp_no_t_noto_no_foxa2	Gpr165	Pgr15l
chr6	120926982	120926982	t_nmp_no_t_noto_no_foxa2	Bid	Mical3	Mical3
chr17	81035069	81035069	t_nmp_no_t_noto_no_foxa2	Tmem178	Slc8a1	Thumpd2
chr16	79001392	79001392	t_nmp_no_t_noto_no_foxa2	Chodl	Ncam2	Tmprss15
chr8	75772082	75772082	t_nmp_no_t_noto_no_foxa2	Rasd2	Gm10649	1700007B14Rik
chr7	127691784	127691784	t_nmp_no_t_noto_no_foxa2	Zfp629	Bcl7c
chr4	72285236	72285236	t_nmp_no_t_noto_no_foxa2	C630043F03Rik	Aldoart1
chr18	56964340	56964340	t_nmp_no_t_noto_no_foxa2	Gm10536	Megf10	C330018D20Rik
chr10	53536776	53536776	t_nmp_no_t_noto_no_foxa2	Gm20597	Mcm9	Mcm9
chr10	115493662	115493662	t_nmp_no_t_noto_no_foxa2	Zfc3h1	A930009A15Rik	Lgr5
chr1	174686854	174686854	t_nmp_no_t_noto_no_foxa2	Olfr220	Grem2	Fmn2
chr7	86637689	86637689	t_nmp_no_t_noto_no_foxa2	Olfr294	Olfr293
chr10	95760247	95760247	t_nmp_no_t_noto_no_foxa2	Nudt4	Eea1
chr17	3286739	3286739	t_nmp_no_t_noto_no_foxa2	Scaf8	Tiam2
chr7	79971743	79971743	t_nmp_no_t_noto_no_foxa2	2610034B18Rik	Zfp710
chr15	7382732	7382732	t_nmp_no_t_noto_no_foxa2	Lifr	Gdnf	Egflam
chr1	169853307	169853307	t_nmp_no_t_noto_no_foxa2	Rgs4	1700084C01Rik
chr6	91268347	91268347	t_nmp_no_t_noto_no_foxa2	Hdac11	Wnt7a	Fbln2
chr10	10289255	10289255	t_nmp_no_t_noto_no_foxa2	Stxbp5	Adgb
chr15	12558323	12558323	t_nmp_no_t_noto_no_foxa2	Golph3	6030458C11Rik	Pdzd2
chr9	5205466	5205466	t_nmp_no_t_noto_no_foxa2	Gria4	Casp1
chr6	139801615	139801615	t_nmp_no_t_noto_no_foxa2	Rergl	Pik3c2g	Pik3c2g
chr10	77439869	77439869	t_nmp_no_t_noto_no_foxa2	Gm17769	Fam207a
chr14	115249427	115249427	t_nmp_no_t_noto_no_foxa2	Mir17hg	4930505G20Rik	Gpc5
chr5	144847949	144847949	t_nmp_no_t_noto_no_foxa2	Tmem130	Smurf1	Trrap
chrX	101693409	101693409	t_nmp_no_t_noto_no_foxa2	Ogt	Cxcr3
chr5	87952118	87952118	t_nmp_no_t_noto_no_foxa2	Csn3	Cabs1	1700066N21Rik
chr6	41026749	41026749	t_nmp_no_t_noto_no_foxa2	Gm2663	2210010C04Rik	2210010C04Rik
chr7	46513168	46513168	t_nmp_no_t_noto_no_foxa2	Kcnc1	Tph1	Sergef
chr7	58801032	58801032	t_nmp_no_t_noto_no_foxa2	Gabrb3	Ube3a	Atp10a
chr2	61245974	61245974	t_nmp_no_t_noto_no_foxa2	Gm13582	Tank
chr1	171028951	171028951	t_nmp_no_t_noto_no_foxa2	Fcgr2b	Fcgr3	Fcgr4
chr18	35888431	35888431	t_nmp_no_t_noto_no_foxa2	Cxxc5	Psd2
chr2	67481111	67481111	t_nmp_no_t_noto_no_foxa2	Gm1322	Mir7224	Xirp2
chr1	151631731	151631731	t_nmp_no_t_noto_no_foxa2	Rnf2	Edem3	Fam129a
chr14	108868567	108868567	t_nmp_no_t_noto_no_foxa2	1700128A07Rik	Slitrk1
chr5	9662091	9662091	t_nmp_no_t_noto_no_foxa2	9330182L06Rik	Gm6455	Grm3
chr3	142290873	142290873	t_nmp_no_t_noto_no_foxa2	Bmpr1b	Pdlim5	Pdlim5
chr14	78145286	78145286	t_nmp_no_t_noto_no_foxa2	Fam216b	Mir1971
chr10	43625020	43625020	t_nmp_no_t_noto_no_foxa2	Cd24a	1700027J07Rik	F830002L21Rik
chr16	9291177	9291177	t_nmp_no_t_noto_no_foxa2	1810013L24Rik	Grin2a
chr2	10568311	10568311	t_nmp_no_t_noto_no_foxa2	Mir669i	Prkcq	Sfmbt2
chr1	44827988	44827988	t_nmp_no_t_noto_no_foxa2	Gulp1	Col3a1
chr12	58225798	58225798	t_nmp_no_t_noto_no_foxa2	Sstr1	Clec14a
chr15	98589722	98589722	t_nmp_no_t_noto_no_foxa2	4930415O20Rik	Adcy6	4930415O20Rik	Adcy6
chr8	58182776	58182776	t_nmp_no_t_noto_no_foxa2	AW046200	Gm15881	Galntl6
chr1	143820182	143820182	t_nmp_no_t_noto_no_foxa2	Uchl5	Rgs2
chr13	104021111	104021111	t_nmp_no_t_noto_no_foxa2	Erbb2ip	Nln	Nln
chr9	10186199	10186199	t_nmp_no_t_noto_no_foxa2	Mir6237	4930568E12Rik	Cntn5
chr5	63779567	63779567	t_nmp_no_t_noto_no_foxa2	Dthd1	0610040J01Rik	Nwd2
chr1	99912210	99912210	t_nmp_no_t_noto_no_foxa2	Slco6d1	Gm20268	Cntnap5b
chr1	26396041	26396041	t_nmp_no_t_noto_no_foxa2	Bai3	4931408C20Rik
chr2	11361154	11361154	t_nmp_no_t_noto_no_foxa2	Gm13293	Pfkfb3	8030442B05Rik
chr17	88755672	88755672	t_nmp_no_t_noto_no_foxa2	Gtf2a1l	Fshr	Lhcgr
chr14	104420771	104420771	t_nmp_no_t_noto_no_foxa2	4930432J09Rik	Pou4f1
chr5	12050114	12050114	t_nmp_no_t_noto_no_foxa2	4933402N22Rik	Sema3d
chr5	17747436	17747436	t_nmp_no_t_noto_no_foxa2	Sema3c	Cd36
chr11	14040437	14040437	t_nmp_no_t_noto_no_foxa2	Cobl	1700046C09Rik
chr14	20595723	20595723	t_nmp_no_t_noto_no_foxa2	1810062O18Rik	Myoz1	Usp54
chr8	13930435	13930435	t_nmp_no_t_noto_no_foxa2	Coprs	Tdrp	Fbxo25
chr11	91492996	91492996	t_nmp_no_t_noto_no_foxa2	4930405D11Rik	Kif2b
chr1	16116529	16116529	t_nmp_no_t_noto_no_foxa2	Rpl7	Stau2	Rdh10
chr16	96493174	96493174	t_nmp_no_t_noto_no_foxa2	Itgb2l	Dscam	Pcp4
chr16	64606082	64606082	t_nmp_no_t_noto_no_foxa2	Csnka2ip	4930453N24Rik
chr3	14389918	14389918	t_nmp_no_t_noto_no_foxa2	Gm6300	Slc7a12
chr13	9013682	9013682	t_nmp_no_t_noto_no_foxa2	Gtpbp4	Larp4b
chr15	50654187	50654187	t_nmp_no_t_noto_no_foxa2	Csmd3	Trps1	Trps1
chr6	123947229	123947229	t_nmp_no_t_noto_no_foxa2	Vmn2r25	Vmn2r26
chr17	26576342	26576342	t_nmp_no_t_noto_no_foxa2	Dusp1	Atp6v0e	Ergic1
chr12	7927233	7927233	t_nmp_no_t_noto_no_foxa2	1700101O22Rik	Apob
chr16	26304130	26304130	t_nmp_no_t_noto_no_foxa2	Leprel1	Cldn1
chr1	152010749	152010749	t_nmp_no_t_noto_no_foxa2	Edem3	Tsen15	1700025G04Rik
chr10	21287897	21287897	t_nmp_no_t_noto_no_foxa2	Myb	Hbs1l
chr2	76570244	76570244	t_nmp_no_t_noto_no_foxa2	Osbpl6	Prkra	Osbpl6
chr14	79110176	79110176	t_nmp_no_t_noto_no_foxa2	Vwa8	Zfp957	Vwa8
chr1	110660032	110660032	t_nmp_no_t_noto_no_foxa2	Cdh7	Cdh19
chr6	60501587	60501587	t_nmp_no_t_noto_no_foxa2	A530053G22Rik	Snca
chr9	14057629	14057629	t_nmp_no_t_noto_no_foxa2	Fam76b	Sesn3
chr10	123671494	123671494	t_nmp_no_t_noto_no_foxa2	Usp15	4930503E24Rik	Fam19a2
chr4	81453451	81453451	t_nmp_no_t_noto_no_foxa2	Mpdz	Mir466h
chr5	66779092	66779092	t_nmp_no_t_noto_no_foxa2	Uchl1	Limch1	Limch1
chr12	46520969	46520969	t_nmp_no_t_noto_no_foxa2	Stxbp6	Nova1
chr7	143978207	143978207	t_nmp_no_t_noto_no_foxa2	Mir6404	Shank2	Mir3470b
chr12	37774239	37774239	t_nmp_no_t_noto_no_foxa2	Agmo	Dgkb
chr12	61062269	61062269	t_nmp_no_t_noto_no_foxa2	Fbxo33	Gm20063
chr1	189761830	189761830	t_nmp_no_t_noto_no_foxa2	Cenpf	Smyd2	Ptpn14
chr2	111515165	111515165	t_nmp_no_t_noto_no_foxa2	Olfr1290	Olfr1294
chr13	20318414	20318414	t_nmp_no_t_noto_no_foxa2	Gpr141	Elmo1	Elmo1
chr2	108051604	108051604	t_nmp_no_t_noto_no_foxa2	Kcna4	Mettl15
chr2	34449026	34449026	t_nmp_no_t_noto_no_foxa2	Pbx3	Gapvd1	Mapkap1
chr17	15093671	15093671	t_nmp_no_t_noto_no_foxa2	Ermard	Gm5091
chr2	90307622	90307622	t_nmp_no_t_noto_no_foxa2	Olfr1273-ps	Olfr1506
chr1	89465856	89465856	t_nmp_no_t_noto_no_foxa2	C030007H22Rik	4933400F21Rik	Agap1
chr18	5221290	5221290	t_nmp_no_t_noto_no_foxa2	Svil	Gm10125	Zfp438
chr1	117061758	117061758	t_nmp_no_t_noto_no_foxa2	Cntnap5a	Tsn
chr7	4105774	4105774	t_nmp_no_t_noto_no_foxa2	Lair1	Ttyh1	9430041J12Rik
chrX	140535519	140535519	t_nmp_no_t_noto_no_foxa2	Prps1	Tsc22d3	Tsc22d3
chr2	20665606	20665606	t_nmp_no_t_noto_no_foxa2	Otud1	Arhgap21	Etl4
chr1	174317287	174317287	t_nmp_no_t_noto_no_foxa2	Olfr419	Mptx1
chr11	53183105	53183105	t_nmp_no_t_noto_no_foxa2	Gm11186	Hspa4	Fstl4
chr3	155746097	155746097	t_nmp_no_t_noto_no_foxa2	Lrriq3	9330178D15Rik
chr13	4560768	4560768	t_nmp_no_t_noto_no_foxa2	Akr1c20	Akr1c21
chr14	78878884	78878884	t_nmp_t_noto_foxa2	Dgkh	Zfp957	Vwa8
chr5	58119338	58119338	t_nmp_t_noto_foxa2	Pcdh7	4930459L07Rik	Pcdh7
chr17	11966773	11966773	t_nmp_t_noto_foxa2	D17Ertd648e	Agpat4	Park2
chr8	36480444	36480444	t_nmp_t_noto_foxa2	Lonrf1	6430573F11Rik
chr6	58999374	58999374	t_nmp_t_noto_foxa2	Herc3	Tigd2	Fam13a
chr15	37386521	37386521	t_nmp_t_noto_foxa2	Grhl2	Gm15941	Ncald
chr6	34726192	34726192	t_nmp_t_noto_foxa2	Bpgm	Agbl3	Cald1
chr9	25924568	25924568	t_nmp_t_noto_foxa2	Eepd1	B3gat1
chr15	59615459	59615459	t_nmp_t_noto_foxa2	Nsmce2	Trib1
chr19	25097796	25097796	t_nmp_t_noto_foxa2	Cbwd1	Kank1	Dock8
chrX	133639332	133639332	t_nmp_t_noto_foxa2	Diap2	Tnmd	Pcdh19
chr10	50763551	50763551	t_nmp_t_noto_foxa2	Grik2	Sim1	Ascc3
chr13	15602880	15602880	t_nmp_t_noto_foxa2	AW209491	4933412O06Rik	Gli3
chrX	66956325	66956325	t_nmp_t_noto_foxa2	Mir465	Gm1140
chr15	36383937	36383937	t_nmp_t_noto_foxa2	Rnf19a	Ankrd46
chr3	105571014	105571014	t_nmp_t_noto_foxa2	Kcnd3os	Ddx20	Kcnd3
chr7	124933078	124933078	t_nmp_t_noto_foxa2	3100003L05Rik	4933440M02Rik
chr3	9520307	9520307	t_nmp_t_noto_foxa2	C030034L19Rik	Pag1	Zfp704
chr1	115932253	115932253	t_nmp_t_noto_foxa2	Dsel	Tsn	Cntnap5a
chr2	156795528	156795528	t_nmp_t_noto_foxa2	Myl9	Tgif2
chr3	31291973	31291973	t_nmp_t_noto_foxa2	Cldn11	Kcnmb2	Slc7a14
chr18	11825454	11825454	t_nmp_t_noto_foxa2	Rbbp8	Cables1	Gm6277
chr1	55194346	55194346	t_nmp_t_noto_foxa2	Mob4	Mars2	Rftn2
chr16	87954873	87954873	t_nmp_t_noto_foxa2	Bach1	Cldn17	Grik1
chr16	24216712	24216712	t_nmp_t_noto_foxa2	Bcl6	1110054M08Rik
chr1	73116755	73116755	t_nmp_t_noto_foxa2	1700027A15Rik	Pinc
chr1	178593075	178593075	t_nmp_t_noto_foxa2	Efcab2	Smyd3	Kif26b
chr1	178658687	178658687	t_nmp_t_noto_foxa2	Efcab2	Smyd3	Kif26b
chr8	34700601	34700601	t_nmp_t_noto_foxa2	B930018H19Rik	Dusp4
chr4	125445579	125445579	t_nmp_t_noto_foxa2	Zc3h12a	Grik3
chr15	24851528	24851528	t_nmp_t_noto_foxa2	Cdh18	Basp1
chr10	17705361	17705361	t_nmp_t_noto_foxa2	Gm20125	Cited2
chr7	79301068	79301068	t_nmp_t_noto_foxa2	Mfge8	Rlbp1	Abhd2
chr8	77831568	77831568	t_nmp_t_noto_foxa2	Ednra	Ttc29
chr13	9508423	9508423	t_nmp_t_noto_foxa2	Larp4b	Zmynd11	Dip2c
chr10	71219548	71219548	t_nmp_t_noto_foxa2	C730027H18Rik	Tfam
chr15	95186542	95186542	t_nmp_t_noto_foxa2	LOC100043315	Nell2
chr2	5725126	5725126	t_nmp_t_noto_foxa2	Camk1d	Cdc123
chr2	44524352	44524352	t_nmp_t_noto_foxa2	Arhgap15	Gtdc1
chr12	104817664	104817664	t_nmp_t_noto_foxa2	Dicer1	Syne3	Clmn
chr8	8920253	8920253	t_nmp_t_noto_foxa2	Arglu1	4933430N04Rik
chr9	40947272	40947272	t_nmp_t_noto_foxa2	Bsx	Crtam	4931429I11Rik
chr9	52153555	52153555	t_nmp_t_noto_foxa2	Mir6244	AI593442	Zc3h12c
chr15	62336842	62336842	t_nmp_t_noto_foxa2	Pvt1	Gm20740
chr9	82865007	82865007	t_nmp_t_noto_foxa2	Irak1bp1	Phip	Phip
chr4	95197573	95197573	t_nmp_t_noto_foxa2	Jun	Fggy
chr1	136665198	136665198	t_nmp_t_noto_foxa2	Zfp281	Gm19705
chr7	88056571	88056571	t_nmp_t_noto_foxa2	Tyr	Ctsc	Grm5
chr18	64455655	64455655	t_nmp_t_noto_foxa2	Onecut2	Fech	Fech
chr15	73414313	73414313	t_nmp_t_noto_foxa2	Ago2	Dennd3	Ptk2
chr3	49108773	49108773	t_nmp_t_noto_foxa2	1700018B24Rik	Pcdh18
chr9	67545298	67545298	t_nmp_t_noto_foxa2	Mir190a	Mir7241	Tln2
chr10	47364643	47364643	t_nmp_t_noto_foxa2	Snord14d	C130030K03Rik
chr4	149282140	149282140	t_nmp_t_noto_foxa2	Pgd	Ube4b	Kif1b
chr6	141960662	141960662	t_nmp_t_noto_foxa2	Slco1a1	Gm6614
chr8	26961562	26961562	t_nmp_t_noto_foxa2	2310008N11Rik	Zfp703
chr18	19691035	19691035	t_nmp_t_noto_foxa2	4930545E07Rik	Dsc3
chr3	106103255	106103255	t_nmp_t_noto_foxa2	Pifo	Chia1
chr12	82485275	82485275	t_nmp_t_noto_foxa2	Sipa1l1	Rgs6
chr11	24427621	24427621	t_nmp_t_noto_foxa2	Bcl11a	4933430M04Rik
chr11	8986577	8986577	t_nmp_t_noto_foxa2	Tns3	Hus1
chr14	49676811	49676811	t_nmp_t_noto_foxa2	Slc35f4	3632451O06Rik
chr6	35225391	35225391	t_nmp_t_noto_foxa2	Cnot4	1810058I24Rik	Nup205
chr5	66736433	66736433	t_nmp_t_noto_foxa2	Uchl1	Limch1
chr19	20938256	20938256	t_nmp_t_noto_foxa2	Aldh1a7	Zfand5	Tmc1
chr1	69801810	69801810	t_nmp_t_noto_foxa2	Ikzf2	Spag16
chr10	16991184	16991184	t_nmp_t_noto_foxa2	Nmbr	Cited2	Gm20125
chr15	12753602	12753602	t_nmp_t_noto_foxa2	Pdzd2	6030458C11Rik
chr1	153360719	153360719	t_nmp_t_noto_foxa2	Lamc1	E330020D12Rik
chr18	47314204	47314204	t_nmp_t_noto_foxa2	Commd10	9130209A04Rik	Sema6a
chr15	71709412	71709412	t_nmp_t_noto_foxa2	Gm19782	Col22a1	Fam135b
chr5	4600012	4600012	t_nmp_t_noto_foxa2	Mterf1b	Fzd1
chr7	130835244	130835244	t_nmp_t_noto_foxa2	Btbd16	Plekha1
chr5	140058338	140058338	t_nmp_t_noto_foxa2	Elfn1	Ftsj2	Mad1l1
chr16	9093654	9093654	t_nmp_t_noto_foxa2	1810013L24Rik	Grin2a
chr8	14340432	14340432	t_nmp_t_noto_foxa2	Erich1	Cln8	Dlgap2
chr17	70772721	70772721	t_nmp_t_noto_foxa2	A330050F15Rik	Tgif1	Dlgap1
chr13	112835215	112835215	t_nmp_t_noto_foxa2	Slc38a9	Skiv2l2	Ppap2a
chr11	11277500	11277500	t_nmp_t_noto_foxa2	Vwc2	Zpbp	Zpbp
chr16	20022029	20022029	t_nmp_t_noto_foxa2	Klhl6	Klhl24
chr16	57506280	57506280	t_nmp_t_noto_foxa2	Tmem30c	Filip1l	Cmss1	Filip1l
chr5	28904143	28904143	t_nmp_t_noto_foxa2	9530036O11Rik	Rnf32
chr14	20208497	20208497	t_nmp_t_noto_foxa2	Kcnk5	Kcnk16
chr10	110617340	110617340	t_nmp_t_noto_foxa2	9230102K24Rik	E2f7	9230102K24Rik
chr4	136451438	136451438	t_nmp_t_noto_foxa2	Htr1d	Luzp1
chr2	125165106	125165106	t_nmp_t_noto_foxa2	Ctxn2	Dut	Slc12a1
chr2	19328013	19328013	t_nmp_t_noto_foxa2	Armc3	Msrb2
chr2	133617461	133617461	t_nmp_t_noto_foxa2	Bmp2	Hao1
chr6	148992582	148992582	t_nmp_t_noto_foxa2	Fam60a	Mettl20	Dennd5b
chr5	15609322	15609322	t_nmp_t_noto_foxa2	Gm17019	Speer4d
chr12	32707021	32707021	t_nmp_t_noto_foxa2	Ccdc71l	Nampt
chr8	8509480	8509480	t_nmp_t_noto_foxa2	Slc10a2	Efnb2
chr12	57401354	57401354	t_nmp_t_noto_foxa2	Prps1l3	Foxa1	Mipol1
chr2	145041396	145041396	t_nmp_t_noto_foxa2	Scp2d1	Slc24a3
chr1	34104085	34104085	t_nmp_t_noto_foxa2	Bend6	Mir6896	Dst
chr10	61394838	61394838	t_nmp_t_noto_foxa2	Pald1	Nodal
chr2	85215293	85215293	t_nmp_t_noto_foxa2	Lrrc55	Olfr987
chr6	6463917	6463917	t_nmp_t_noto_foxa2	Slc25a13	Shfm1
chr9	96247396	96247396	t_nmp_t_noto_foxa2	Gk5	Tfdp2	Tfdp2
chr7	25880620	25880620	t_nmp_t_noto_foxa2	Cyp2s1	Cyp2b10
chr4	73047977	73047977	t_nmp_t_noto_foxa2	Aldoart1	Gm11487
chr18	8719671	8719671	t_nmp_t_noto_foxa2	Wac	Fzd8
chr14	117556967	117556967	t_nmp_t_noto_foxa2	Gpc5	Mir6239	Gpc6
chr8	105071382	105071382	t_nmp_t_noto_foxa2	Ces3a	Ces3b
chr15	53492250	53492250	t_nmp_t_noto_foxa2	Ext1	Tnfrsf11b	Samd12
chr1	62767461	62767461	t_nmp_t_noto_foxa2	Pard3b	4930487H11Rik	Nrp2
chr19	44515091	44515091	t_nmp_t_noto_foxa2	Wnt8b	Sec31b	Wnt8b	Sec31b
chr7	68704255	68704255	t_nmp_t_noto_foxa2	Gm5334	Arrdc4
chr5	149781667	149781667	t_nmp_t_noto_foxa2	B3glct	Gm21221
chr2	80399133	80399133	t_nmp_t_noto_foxa2	Gm13752	Frzb	Gm13752
chr10	96308707	96308707	t_nmp_t_noto_foxa2	4930459C07Rik	Btg1
chr16	16523414	16523414	t_nmp_t_noto_foxa2	Fgd4	Olfr19	Fgd4
chr8	5448396	5448396	t_nmp_t_noto_foxa2	Slc10a2	Efnb2
chr7	58379933	58379933	t_nmp_t_noto_foxa2	Gabrb3	Atp10a
chr16	49753186	49753186	t_nmp_t_noto_foxa2	Myh15	Cd47	Ift57
chr8	127309577	127309577	t_nmp_t_noto_foxa2	Rbm34	Mir21c	Pard3
chr7	119197229	119197229	t_nmp_t_noto_foxa2	Gpr139	Gp2
chr11	27105770	27105770	t_nmp_t_noto_foxa2	Gm12070	Ccdc85a
chr10	3164802	3164802	t_nmp_t_noto_foxa2	B020014A21Rik	H60c
chr4	148509767	148509767	t_nmp_t_noto_foxa2	Angptl7	Exosc10	Mtor
chr17	67566372	67566372	t_nmp_t_noto_foxa2	Ptprm	Lrrc30
chr6	37400927	37400927	t_nmp_t_noto_foxa2	Dgki	Akr1d1	Creb3l2
chr16	72088902	72088902	t_nmp_t_noto_foxa2	4930567J20Rik	Robo1
chr5	20417660	20417660	t_nmp_t_noto_foxa2	4921504A21Rik	Phtf2	Magi2
chr3	34666146	34666146	t_nmp_t_noto_foxa2	Sox2	Gm3143	Sox2ot
chr3	145685112	145685112	t_nmp_t_noto_foxa2	Cyr61	Ddah1
chr2	52866308	52866308	t_nmp_t_noto_foxa2	Stam2	Prpf40a	Fmnl2
chr3	135756963	135756963	t_nmp_t_noto_foxa2	Nfkb1	Slc39a8
chr12	8855590	8855590	t_nmp_t_noto_foxa2	Sdc1	Laptm4a
chr1	11774808	11774808	t_nmp_t_noto_foxa2	A830018L16Rik	Mir6341	A830018L16Rik
chr2	172867701	172867701	t_nmp_t_noto_foxa2	Tfap2c	Bmp7	Bmp7
chr4	76485987	76485987	t_nmp_t_noto_foxa2	Tmem261	Tyrp1	Ptprd
chr1	163596563	163596563	t_nmp_t_noto_foxa2	Gorab	Mettl11b
chr14	34764520	34764520	t_nmp_t_noto_foxa2	Wapal	Grid1
chr4	65743533	65743533	t_nmp_t_noto_foxa2	Trim32	Tlr4	Astn2
chr15	73041104	73041104	t_nmp_t_noto_foxa2	Peg13	Chrac1	Trappc9
chrX	58077080	58077080	t_nmp_t_noto_foxa2	Zic3	4930550L24Rik
chr15	47354901	47354901	t_nmp_t_noto_foxa2	4930548G14Rik	Csmd3
chr13	28519856	28519856	t_nmp_t_noto_foxa2	Prl5a1	Mir6368	2610307P16Rik
chr11	9055954	9055954	t_nmp_t_noto_foxa2	Sun3	Upp1	Gm11992
chr13	91264104	91264104	t_nmp_t_noto_foxa2	Atg10	A830009L08Rik
chr8	88604118	88604118	t_nmp_t_noto_foxa2	Nkd1	Snx20
chr4	53540844	53540844	t_nmp_t_noto_foxa2	AI427809	Fsd1l	Slc44a1
chr19	15106712	15106712	t_nmp_t_noto_foxa2	Tle4	Psat1
chr11	89477194	89477194	t_nmp_t_noto_foxa2	4932411E22Rik	Pctp	Ankfn1
chr11	5719191	5719191	t_nmp_t_noto_foxa2	Mrps24	2210015D19Rik	Urgcp
chr16	94560056	94560056	t_nmp_t_noto_foxa2	Dscr3	Dyrk1a
chr1	119305670	119305670	t_nmp_t_noto_foxa2	Gli2	Inhbb
chr2	33012099	33012099	t_nmp_t_noto_foxa2	Slc2a8	Ralgps1	Garnl3
chr1	167789151	167789151	t_nmp_t_noto_foxa2	Rxrg	Pbx1	Lmx1a
chr16	20016692	20016692	t_nmp_t_noto_foxa2	Klhl6	Klhl24
chr4	125590490	125590490	t_nmp_t_noto_foxa2	Mir692-2b	2610028E06Rik	Grik3
chr8	12651758	12651758	t_nmp_t_noto_foxa2	Spaca7	Gm15348	Tubgcp3
chr9	45536100	45536100	t_nmp_t_noto_foxa2	4833428L15Rik	Cep164	Dscaml1
chr6	121722282	121722282	t_nmp_t_noto_foxa2	A2m	Mug1
chr11	7303338	7303338	t_nmp_t_noto_foxa2	Igfbp3	Tns3
chr2	103180397	103180397	t_nmp_t_noto_foxa2	Apip	Ehf
chr7	82832628	82832628	t_nmp_t_noto_foxa2	Eftud1	Mex3b
chr12	97511368	97511368	t_nmp_t_noto_foxa2	1700019M22Rik	Galc
chr13	24955611	24955611	t_nmp_t_noto_foxa2	9330162012Rik	Mrs2	Gpld1
chr7	82431727	82431727	t_nmp_t_noto_foxa2	Sh3gl3	Fam154b	Adamtsl3
chr1	10594758	10594758	t_nmp_t_noto_foxa2	Arfgef1	Mir467e	Cpa6
chr12	12810511	12810511	t_nmp_t_noto_foxa2	4921511I17Rik	Mycn
chr8	92302850	92302850	t_nmp_t_noto_foxa2	Irx3	Crnde
chr11	89469383	89469383	t_nmp_t_noto_foxa2	4932411E22Rik	Pctp	Ankfn1
chr16	31592280	31592280	t_nmp_t_noto_foxa2	Bdh1	Dlg1
chr1	185230021	185230021	t_nmp_t_noto_foxa2	Mark1	Snora36b	Rab3gap2
chr4	122588255	122588255	t_nmp_t_noto_foxa2	Gm12887	9530002B09Rik
chr15	36900693	36900693	t_nmp_t_noto_foxa2	Ywhaz	Zfp706
chr9	94608065	94608065	t_nmp_t_noto_foxa2	1190002N15Rik	Slc9a9
chr8	64336708	64336708	t_nmp_t_noto_foxa2	Tll1	Mir710
chr17	64847048	64847048	t_nmp_t_noto_foxa2	Dreh	Tmem232
chr17	64628960	64628960	t_nmp_t_noto_foxa2	AU016765	Dreh	Man2a1
chr5	101250758	101250758	t_nmp_t_noto_foxa2	Agpat9	Nkx6-1
chr6	92511049	92511049	t_nmp_t_noto_foxa2	Prickle2	Adamts9	Prickle2
chr1	118407322	118407322	t_nmp_t_noto_foxa2	Nifk	2900060B14Rik	Clasp1
chr1	190533264	190533264	t_nmp_t_noto_foxa2	Prox1	Rps6kc1
chr19	14803054	14803054	t_nmp_t_noto_foxa2	Tle4	Psat1
chr6	47259678	47259678	t_nmp_t_noto_foxa2	Tpk1	Cul1	Cntnap2
chr12	46555026	46555026	t_nmp_t_noto_foxa2	Stxbp6	Nova1
chr1	182508866	182508866	t_nmp_t_noto_foxa2	Trp53bp2	Capn8	Capn2
chr15	31238902	31238902	t_nmp_t_noto_foxa2	4930430F21Rik	Ankrd33b	Dap
chr3	156956080	156956080	t_nmp_t_noto_foxa2	4930570G19Rik	Zranb2	Negr1
chr1	7319496	7319496	t_nmp_t_noto_foxa2	Pcmtd1	Sntg1
chr3	109738200	109738200	t_nmp_t_noto_foxa2	Vav3	Ntng1
chr14	104458174	104458174	t_nmp_t_noto_foxa2	4930432J09Rik	Pou4f1	Pou4f1
chr5	17704421	17704421	t_nmp_t_noto_foxa2	Speer4f	Cd36	Sema3c
chr6	94729402	94729402	t_nmp_t_noto_foxa2	Lrig1	Mir1957a
chr19	41441538	41441538	t_nmp_t_noto_foxa2	Pik3ap1	Lcor
chr6	85415925	85415925	t_nmp_t_noto_foxa2	Rab11fip5	Noto
chr1	17310177	17310177	t_nmp_t_noto_foxa2	Gdap1	Pi15
chr16	31364620	31364620	t_nmp_t_noto_foxa2	Apod	Bdh1
chr12	75349097	75349097	t_nmp_t_noto_foxa2	Kcnh5	Gphb5	Rhoj
chr5	6328742	6328742	t_nmp_t_noto_foxa2	Steap1	Zfp804b
chr13	13670971	13670971	t_nmp_t_noto_foxa2	Nid1	Gng4	Lyst
chr2	171857419	171857419	t_nmp_t_noto_foxa2	Dok5	1700028P15Rik
chr6	144361451	144361451	t_nmp_t_noto_foxa2	Sox5	Sox5os3
chr5	46445876	46445876	t_nmp_t_noto_foxa2	4930405L22Rik	Slit2
chr8	34870654	34870654	t_nmp_t_noto_foxa2	Dusp4	Ppp1r3b	Tnks
chr18	10461187	10461187	t_nmp_t_noto_foxa2	Rock1	Esco1	Greb1l
chr1	39156189	39156189	t_nmp_t_noto_foxa2	Pdcl3	Mir6349
chr18	31567687	31567687	t_nmp_t_noto_foxa2	Syt4	Slc25a46
chr2	105285048	105285048	t_nmp_t_noto_foxa2	Wt1	Rcn1	Them7
chr11	24844254	24844254	t_nmp_t_noto_foxa2	Gm10466	4933427E13Rik
chr6	22715299	22715299	t_nmp_t_noto_foxa2	Fam3c	Ptprz1
chr3	31406007	31406007	t_nmp_t_noto_foxa2	Slc7a14	Kcnmb2
chr6	8395209	8395209	t_nmp_t_noto_foxa2	Rpa3	A430035B10Rik	Gm16039
chr4	11900381	11900381	t_nmp_t_noto_foxa2	Cdh17	Pdp1
chr7	4260764	4260764	t_nmp_t_noto_foxa2	Lilra5	Pira6
chr2	145022644	145022644	t_nmp_t_noto_foxa2	Scp2d1	Slc24a3
chr16	75977887	75977887	t_nmp_t_noto_foxa2	Samsn1	4930578N18Rik
chr10	25730634	25730634	t_nmp_t_noto_foxa2	Smlr1	4930401C15Rik
chr3	130409663	130409663	t_nmp_t_noto_foxa2	Sec24b	Etnppl	Col25a1
chr15	39018949	39018949	t_nmp_t_noto_foxa2	Baalc	Cthrc1	Fzd6
chr9	32409135	32409135	t_nmp_t_noto_foxa2	Kcnj1	Fli1
chr8	128400405	128400405	t_nmp_t_noto_foxa2	Mir1903	Itgb1	Nrp1
chr5	14322222	14322222	t_nmp_t_noto_no_foxa2	Sema3e	Pclo
chr11	112820293	112820293	t_nmp_t_noto_no_foxa2	Sox9	2610035D17Rik
chr2	6507550	6507550	t_nmp_t_noto_no_foxa2	Usp6nl	Celf2
chr13	93687424	93687424	t_nmp_t_noto_no_foxa2	Bhmt2	AW495222	Dmgdh
chr4	150456376	150456376	t_nmp_t_noto_no_foxa2	Eno1	Slc45a1	Rere
chrX	151135046	151135046	t_nmp_t_noto_no_foxa2	Tsr2	Wnk3
chr3	136651575	136651575	t_nmp_t_noto_no_foxa2	1700030L20Rik	Ppp3ca
chr16	76566892	76566892	t_nmp_t_noto_no_foxa2	Nrip1	1700041M19Rik
chr17	79959131	79959131	t_nmp_t_noto_no_foxa2	Atl2	Hnrnpll
chr5	105610004	105610004	t_nmp_t_noto_no_foxa2	Lrrc8c	Lrrc8d	Lrrc8c
chr11	14679966	14679966	t_nmp_t_noto_no_foxa2	Pom121l12	Vstm2a
chr5	43218244	43218244	t_nmp_t_noto_no_foxa2	Mir6414	Cpeb2	Gm7854
chr10	73323682	73323682	t_nmp_t_noto_no_foxa2	A330049N07Rik	Pcdh15
chr11	17658172	17658172	t_nmp_t_noto_no_foxa2	C1d	Etaa1
chr17	87132467	87132467	t_nmp_t_noto_no_foxa2	Cript	C330024C12Rik	Socs5
chr6	89770127	89770127	t_nmp_t_noto_no_foxa2	Vmn1r41	Vmn1r42
chr4	107734268	107734268	t_nmp_t_noto_no_foxa2	Dmrtb1	Lrp8
chr1	60432616	60432616	t_nmp_t_noto_no_foxa2	Cyp20a1	Raph1	Abi2
chr16	37626482	37626482	t_nmp_t_noto_no_foxa2	Rabl3	Ndufb4	Hgd
chr1	118181313	118181313	t_nmp_t_noto_no_foxa2	Cntnap5a	Tsn
chr14	74384050	74384050	t_nmp_t_noto_no_foxa2	4933402J15Rik	Htr2a
chr1	169980793	169980793	t_nmp_t_noto_no_foxa2	3110045C21Rik	Uap1	Ddr2
chr1	167731628	167731628	t_nmp_t_noto_no_foxa2	Rxrg	Pbx1	Lmx1a
chr4	8041310	8041310	t_nmp_t_noto_no_foxa2	8430436N08Rik	Car8
chr11	64278525	64278525	t_nmp_t_noto_no_foxa2	2810001G20Rik	F930015N05Rik
chr9	13859209	13859209	t_nmp_t_noto_no_foxa2	Fam76b	Sesn3
chr2	152177455	152177455	t_nmp_t_noto_no_foxa2	Tcf15	Csnk2a1
chr7	37241697	37241697	t_nmp_t_noto_no_foxa2	Tshz3	Zfp536
chr9	86328878	86328878	t_nmp_t_noto_no_foxa2	Tpbg	Dopey1	Ube2cbp
chr17	14764979	14764979	t_nmp_t_noto_no_foxa2	Thbs2	Wdr27
chr14	108199409	108199409	t_nmp_t_noto_no_foxa2	1700128A07Rik	Slitrk1
chr15	13090356	13090356	t_nmp_t_noto_no_foxa2	Drosha	Cdh9	Cdh6
chrX	22089693	22089693	t_nmp_t_noto_no_foxa2	Slc6a14	Ppp1r2-ps7
chr4	9080001	9080001	t_nmp_t_noto_no_foxa2	Chd7	Clvs1
chr10	35455123	35455123	t_nmp_t_noto_no_foxa2	Frk	Hs3st5
chr3	157040836	157040836	t_nmp_t_noto_no_foxa2	4930570G19Rik	Zranb2	Negr1
chr12	46597246	46597246	t_nmp_t_noto_no_foxa2	Stxbp6	Nova1
chr9	98549208	98549208	t_nmp_t_noto_no_foxa2	Rbp2	4930579K19Rik
chr8	88422217	88422217	t_nmp_t_noto_no_foxa2	Brd7	Nkd1
chr4	79380946	79380946	t_nmp_t_noto_no_foxa2	Ptprd	Tyrp1
chr14	87581123	87581123	t_nmp_t_noto_no_foxa2	Tdrd3	Pcdh20
chr9	6160068	6160068	t_nmp_t_noto_no_foxa2	Casp12	Pdgfd
chr17	9926559	9926559	t_nmp_t_noto_no_foxa2	4930452A19Rik	Qk
chr6	104195213	104195213	t_nmp_t_noto_no_foxa2	Chl1	Cntn6
chr13	107407779	107407779	t_nmp_t_noto_no_foxa2	3830408C21Rik	AI197445
chr11	8510465	8510465	t_nmp_t_noto_no_foxa2	Igfbp3	Hus1	Tns3
chr3	135580702	135580702	t_nmp_t_noto_no_foxa2	Manba	Nfkb1	Nfkb1
chr3	103101883	103101883	t_nmp_t_noto_no_foxa2	Ampd1	Dennd2c	Ampd1
chr4	153992096	153992096	t_nmp_t_noto_no_foxa2	Dffb	Lrrc47	Cep104
chr3	133792484	133792484	t_nmp_t_noto_no_foxa2	Tet2	Cxxc4
chr10	9932636	9932636	t_nmp_t_noto_no_foxa2	Stxbp5	Adgb
chr4	131722500	131722500	t_nmp_t_noto_no_foxa2	Matn1	Ptpru
chr7	73597652	73597652	t_nmp_t_noto_no_foxa2	1810026B05Rik	Gm4971
chr6	61523860	61523860	t_nmp_t_noto_no_foxa2	A730020E08Rik	Grid2	Ccser1
chr1	66266503	66266503	t_nmp_t_noto_no_foxa2	Crygf	Unc80	Map2
chrX	119888645	119888645	t_nmp_t_noto_no_foxa2	Tgif2lx2	Pabpc5
chr6	36405157	36405157	t_nmp_t_noto_no_foxa2	9330158H04Rik	Mir490	Chrm2
chr10	111348501	111348501	t_nmp_t_noto_no_foxa2	Bbs10	Nap1l1
chr8	91365897	91365897	t_nmp_t_noto_no_foxa2	Rpgrip1l	Irx3	Fto
chr9	34213756	34213756	t_nmp_t_noto_no_foxa2	7630403G23Rik	Kirrel3
chr13	112968478	112968478	t_nmp_t_noto_no_foxa2	Skiv2l2	Ccno	Dhx29
chr3	80884580	80884580	t_nmp_t_noto_no_foxa2	Gria2	Pdgfc	Glrb
chr17	29307414	29307414	t_nmp_t_noto_no_foxa2	BC004004	Pi16	BC004004
chr11	103809424	103809424	t_nmp_t_noto_no_foxa2	Wnt9b	Nsf	Wnt3
chr5	23768768	23768768	t_nmp_t_noto_no_foxa2	AI506816	Rint1	Pus7
chrX	62698527	62698527	t_nmp_t_noto_no_foxa2	1700019B21Rik	Gm6760
chr18	20653782	20653782	t_nmp_t_noto_no_foxa2	Dsg2	Ttr
chr2	174808167	174808167	t_nmp_t_noto_no_foxa2	Edn3	Gm14393
chr4	56376634	56376634	t_nmp_t_noto_no_foxa2	Klf4	Actl7b
chr10	39484595	39484595	t_nmp_t_noto_no_foxa2	Wisp3	Traf3ip2	Fyn
chr7	143129480	143129480	t_nmp_t_noto_no_foxa2	Trpm5	Kcnq1ot1	Kcnq1
chr15	102016784	102016784	t_nmp_t_noto_no_foxa2	Krt8	Krt18
chr1	179720564	179720564	t_nmp_t_noto_no_foxa2	Sccpdh	Ahctf1
chr10	76264995	76264995	t_nmp_t_noto_no_foxa2	S100b	Pcnt	S100b	Dip2a
chr5	101475867	101475867	t_nmp_t_noto_no_foxa2	Agpat9	Nkx6-1
chr8	60297329	60297329	t_nmp_t_noto_no_foxa2	BC030500	Aadat
chr18	6774285	6774285	t_nmp_t_noto_no_foxa2	4921524L21Rik	Mkx	Rab18
chr6	36439542	36439542	t_nmp_t_noto_no_foxa2	Mir490	Ptn	Chrm2
chr2	49965868	49965868	t_nmp_t_noto_no_foxa2	Lypd6b	Lypd6
chr17	41449761	41449761	t_nmp_t_noto_no_foxa2	Mut	Ptchd4
chr14	69877148	69877148	t_nmp_t_noto_no_foxa2	Pebp4	Egr3	Pebp4
chr13	98517981	98517981	t_nmp_t_noto_no_foxa2	2310005E17Rik	Tmem174
chr6	104743058	104743058	t_nmp_t_noto_no_foxa2	Chl1	Gm19757	Cntn6
chr18	28134577	28134577	t_nmp_t_noto_no_foxa2	Celf4	4930474G06Rik
chr3	102145764	102145764	t_nmp_t_noto_no_foxa2	Nhlh2	Vangl1	Casq2
chr10	119534414	119534414	t_nmp_t_noto_no_foxa2	1700025F24Rik	Grip1os2	Grip1
chr12	93444111	93444111	t_nmp_t_noto_no_foxa2	Sel1l	Mir8099-1
chr7	43547060	43547060	t_nmp_t_noto_no_foxa2	Cd33	Zfp658
chrX	102303185	102303185	t_nmp_t_noto_no_foxa2	Gm14858	Phka1	Hdac8
chr9	101942272	101942272	t_nmp_t_noto_no_foxa2	LOC102633035	Mir7243	Ephb1
chr13	13845129	13845129	t_nmp_t_noto_no_foxa2	Gng4	B3galnt2
chr10	121207066	121207066	t_nmp_t_noto_no_foxa2	Wif1	Tbc1d30
chr6	134512798	134512798	t_nmp_t_noto_no_foxa2	Bcl2l14	Mansc1	Lrp6
chr10	6486723	6486723	t_nmp_t_noto_no_foxa2	Rgs17	Oprm1
chr4	84107654	84107654	t_nmp_t_noto_no_foxa2	Ccdc171	Bnc2
chr9	37306822	37306822	t_nmp_t_noto_no_foxa2	Slc37a2	Hepacam	Ccdc15
chrX	53162283	53162283	t_nmp_t_noto_no_foxa2	Plac1	Fam122b
chr6	3183961	3183961	t_nmp_t_noto_no_foxa2	Gm8579
chr7	14396710	14396710	t_nmp_t_noto_no_foxa2	Sult2a6	2810007J24Rik
chr17	10360909	10360909	t_nmp_t_noto_no_foxa2	1700110C19Rik	Pacrg
chr8	83108354	83108354	t_nmp_t_noto_no_foxa2	Rnf150	Tbc1d9
chr15	19247602	19247602	t_nmp_t_noto_no_foxa2	Cdh10	Acot10
chr3	117103143	117103143	t_nmp_t_noto_no_foxa2	1700061I17Rik	Lppr4
chr10	124108000	124108000	t_nmp_t_noto_no_foxa2	Fam19a2	4930503E24Rik
chr1	82820503	82820503	t_nmp_t_noto_no_foxa2	Tm4sf20	Agfg1
chr6	69702952	69702952	t_nmp_t_noto_no_foxa2	Rprl1	Rpia
chr5	129109071	129109071	t_nmp_t_noto_no_foxa2	Ran	Sfswap	Gpr133
chr3	17893552	17893552	t_nmp_t_noto_no_foxa2	2610100L16Rik	Cypt12
chr2	147231414	147231414	t_nmp_t_noto_no_foxa2	6430503K07Rik	AI646519	Nkx2-2os
chr18	63951010	63951010	t_nmp_t_noto_no_foxa2	Txnl1	St8sia3os	Wdr7
chr6	113655184	113655184	t_nmp_t_noto_no_foxa2	Vhl	Tatdn2	Irak2
chr18	47569585	47569585	t_nmp_t_noto_no_foxa2	9130209A04Rik	G630055G22Rik	Gm5095
chr2	84757255	84757255	t_nmp_t_noto_no_foxa2	Mir130a	Serping1
chr7	130964158	130964158	t_nmp_t_noto_no_foxa2	Plekha1	Dmbt1	Htra1
chr15	3836404	3836404	t_nmp_t_noto_no_foxa2	Ghr	Fbxo4
chr6	123824780	123824780	t_nmp_t_noto_no_foxa2	Vmn2r24	Vmn2r26	Vmn2r25
chr18	56511139	56511139	t_nmp_t_noto_no_foxa2	Gramd3	Aldh7a1
chr13	38251384	38251384	t_nmp_t_noto_no_foxa2	Snrnp48	Bmp6
chr3	132561858	132561858	t_nmp_t_noto_no_foxa2	Dkk2	Gm5549
chr2	132922248	132922248	t_nmp_t_noto_no_foxa2	Lrrn4	Bmp2	Fermt1
chr9	52064511	52064511	t_nmp_t_noto_no_foxa2	Gm6981	Zc3h12c	Rdx
chr7	87524225	87524225	t_nmp_t_noto_no_foxa2	Tyr	Grm5
chr16	57514407	57514407	t_nmp_t_noto_no_foxa2	Tmem30c	Filip1l	Cmss1	Filip1l
chr6	102732256	102732256	t_nmp_t_noto_no_foxa2	Cntn3	Mir6373
chr6	94978994	94978994	t_nmp_t_noto_no_foxa2	4930511E03Rik	Kbtbd8
chr2	129242160	129242160	t_nmp_t_noto_no_foxa2	A730036I17Rik	Ckap2l
chr2	23984313	23984313	t_nmp_t_noto_no_foxa2	Spopl	Hnmt
chr3	15274748	15274748	t_nmp_t_noto_no_foxa2	A930001A20Rik	Gm9733
chr8	126848377	126848377	t_nmp_t_noto_no_foxa2	Irf2bp2	Tomm20
chr3	65518287	65518287	t_nmp_t_noto_no_foxa2	Ssr3	4931440P22Rik
chr6	129110508	129110508	t_nmp_t_noto_no_foxa2	Clec2e	Klrb1-ps1
chr7	4953822	4953822	t_nmp_t_noto_no_foxa2	Ssc5d	Sbk2	Sbk2
chr1	57854147	57854147	t_nmp_t_noto_no_foxa2	9430016H08Rik	Kctd18	Spats2l
chr6	149069936	149069936	t_nmp_t_noto_no_foxa2	Fam60a	Mettl20	Dennd5b
chr1	7499324	7499324	t_nmp_t_noto_no_foxa2	Pcmtd1	Sntg1
chr13	54401435	54401435	t_nmp_t_noto_no_foxa2	Cplx2	Thoc3
chr14	101445467	101445467	t_nmp_t_noto_no_foxa2	Prr30	Commd6	Tbc1d4
chr11	44904319	44904319	t_nmp_t_noto_no_foxa2	Rnf145	Gm12159	Ebf1
chr2	102117491	102117491	t_nmp_t_noto_no_foxa2	Commd9	Trim44	Ldlrad3
chr12	31191574	31191574	t_nmp_t_noto_no_foxa2	6030469F06Rik	Lamb1
chr16	93777803	93777803	t_nmp_t_noto_no_foxa2	Dopey2	Morc3	Dopey2
chr3	5326940	5326940	t_nmp_t_noto_no_foxa2	2700069I18Rik	Pex2	Zfhx4
chr13	111954801	111954801	t_nmp_t_noto_no_foxa2	Map3k1	Ankrd55
chr12	11177674	11177674	t_nmp_t_noto_no_foxa2	Kcns3	Msgn1
chr9	4911807	4911807	t_nmp_t_noto_no_foxa2	Gria4	Casp1
chr7	132199061	132199061	t_nmp_t_noto_no_foxa2	Cpxm2	Chst15
chr10	44134511	44134511	t_nmp_t_noto_no_foxa2	Aim1	Speer5-ps1
chr15	88778117	88778117	t_nmp_t_noto_no_foxa2	Brd1	Alg12	Zbed4
chr5	18137370	18137370	t_nmp_t_noto_no_foxa2	Gnat3	Gnai1
chr17	45072954	45072954	t_nmp_t_noto_no_foxa2	4930564C03Rik	Cdc5l	Supt3
chr10	83097819	83097819	t_nmp_t_noto_no_foxa2	Txnrd1	Slc41a2	Chst11
chr8	121502832	121502832	t_nmp_t_noto_no_foxa2	Foxl1	1700018B08Rik
chr16	14722240	14722240	t_nmp_t_noto_no_foxa2	Snai2	Efcab1
chr10	33196125	33196125	t_nmp_t_noto_no_foxa2	Nkain2	D830005E20Rik	Trdn
chr2	159540778	159540778	t_nmp_t_noto_no_foxa2	Dhx35	4933416E03Rik
chr9	87008689	87008689	t_nmp_t_noto_no_foxa2	Snap91	Ripply2
chrX	139299840	139299840	t_nmp_t_noto_no_foxa2	Mum1l1	Trap1a	C330013F16Rik
chr5	43289961	43289961	t_nmp_t_noto_no_foxa2	Cpeb2	C1qtnf7	Cpeb2
chr3	15245393	15245393	t_nmp_t_noto_no_foxa2	A930001A20Rik	Gm9733
chr8	21010711	21010711	t_nmp_t_noto_no_foxa2	AY761185	Defa21
chr3	154897624	154897624	t_nmp_t_noto_no_foxa2	Erich3	Fpgt	Tnni3k
chr1	42743925	42743925	t_nmp_t_noto_no_foxa2	Pantr2	Mrps9
chr7	108727660	108727660	t_nmp_t_noto_no_foxa2	Olfr512	Olfr513
chr17	57906191	57906191	t_nmp_t_noto_no_foxa2	Vmn2r120	2610034M16Rik	Cntnap5c
chr4	114484135	114484135	t_nmp_t_noto_no_foxa2	Skint11	Gm12830	Trabd2b
chr9	99328377	99328377	t_nmp_t_noto_no_foxa2	Cep70	Mras	Esyt3
chr5	97773303	97773303	t_nmp_t_noto_no_foxa2	4930467D21Rik	Antxr2
chr17	49484291	49484291	t_nmp_t_noto_no_foxa2	Mocs1	Kif6	Daam2
chr3	154664279	154664279	t_nmp_t_noto_no_foxa2	Cryz	Erich3
chr7	81946092	81946092	t_nmp_t_noto_no_foxa2	Hdgfrp3	Bnc1
chr1	133996997	133996997	t_nmp_t_noto_no_foxa2	Prelp	Fmod
chr3	107202034	107202034	t_nmp_t_noto_no_foxa2	Kcna10	Cym
chr5	87176106	87176106	t_nmp_t_noto_no_foxa2	Ugt2b5	Ugt2b37
chr16	11431412	11431412	t_nmp_t_noto_no_foxa2	Tnfrsf17	Cpped1	Snx29
chr7	27905530	27905530	t_nmp_t_noto_no_foxa2	Zfp607	1700049G17Rik	1700049G17Rik
chr3	10632224	10632224	t_nmp_t_noto_no_foxa2	Snx16	Gm10745
chr10	89139010	89139010	t_nmp_t_noto_no_foxa2	Slc5a8	Gas2l3	Ano4
chr14	9687799	9687799	t_nmp_t_noto_no_foxa2	4930455B14Rik	Mnd1-ps	Fhit
chr10	64736819	64736819	t_nmp_t_noto_no_foxa2	Lrrtm3	1700023F02Rik	Ctnna3
chr11	51809456	51809456	t_nmp_t_noto_no_foxa2	Sar1b	Jade2	Jade2
chr4	82757796	82757796	t_nmp_t_noto_no_foxa2	Nfib	Zdhhc21
chr4	47407718	47407718	t_nmp_t_noto_no_foxa2	Col15a1	Alg2	Tgfbr1
chr2	156695029	156695029	t_nmp_t_noto_no_foxa2	Gm14169	4930405A21Rik	Dlgap4
chrX	57677698	57677698	t_nmp_t_noto_no_foxa2	Gpr101	Zic3
chr12	3947648	3947648	t_nmp_t_noto_no_foxa2	Dnmt3a	Pomc
chr8	116125244	116125244	t_nmp_t_noto_no_foxa2	Maf	Dynlrb2
chr1	4214482	4214482	t_nmp_t_noto_no_foxa2	Xkr4	Rp1
chr4	147857312	147857312	t_nmp_t_noto_no_foxa2	Zfp933	Miip	Miip
chr5	3083829	3083829	t_nmp_t_noto_no_foxa2	Cdk6
chr8	34300491	34300491	t_nmp_t_noto_no_foxa2	Saraf	B930018H19Rik
chr4	125780951	125780951	t_nmp_t_noto_no_foxa2	Grik3	2610028E06Rik
chr4	49480977	49480977	t_nmp_t_noto_no_foxa2	Acnat1	Baat
chr1	192340585	192340585	t_nmp_t_noto_no_foxa2	Gm10516	Hhat	Kcnh1
chr4	105282899	105282899	t_nmp_t_noto_no_foxa2	Ppap2b	Usp24
chr2	103653165	103653165	t_nmp_t_noto_no_foxa2	Cat	Nat10	Abtb2
chr6	137180651	137180651	t_nmp_t_noto_no_foxa2	Rerg	Ptpro
chr1	4514540	4514540	t_nmp_t_noto_no_foxa2	Sox17	Mrpl15
chr18	18846620	18846620	t_nmp_t_noto_no_foxa2	4930545E07Rik	Dsc3
chr8	124464755	124464755	t_nmp_t_noto_no_foxa2	Pgbd5	Cog2
chr2	161838463	161838463	t_nmp_t_noto_no_foxa2	Chd6	Ptprtos	Ptprt
chr18	25180712	25180712	t_nmp_t_noto_no_foxa2	Tpgs2	Celf4	AW554918
chr2	128244044	128244044	t_nmp_t_noto_no_foxa2	Bcl2l11	Gm14005
chr14	102884381	102884381	t_nmp_t_noto_no_foxa2	Lmo7	Kctd12
chr15	37887357	37887357	t_nmp_t_noto_no_foxa2	Ncald	Rrm2b
chr13	107923669	107923669	t_nmp_t_noto_no_foxa2	Zswim6	Smim15
chr12	57496652	57496652	t_nmp_t_noto_no_foxa2	Mipol1	Foxa1
chr13	87228016	87228016	t_nmp_t_noto_no_foxa2	Cox7c	Edil3
chr9	119390391	119390391	t_nmp_t_noto_no_foxa2	Acaa1a	Acvr2b	Xylb
chr9	4235059	4235059	t_nmp_t_noto_no_foxa2	Gucy1a2	Aasdhppt
chr11	42608700	42608700	t_nmp_t_noto_no_foxa2	Gabra6	Atp10b	Gabrb2
chr14	14632268	14632268	t_nmp_t_noto_no_foxa2	Il3ra	Slc4a7
chr14	15681760	15681760	t_nmp_t_noto_no_foxa2	Lrrc3b	Oxsm
chr16	64902312	64902312	t_nmp_t_noto_no_foxa2	Cggbp1	Htr1f
chr15	7617303	7617303	t_nmp_t_noto_no_foxa2	Egflam	Gdnf
chr13	31912436	31912436	t_nmp_t_noto_no_foxa2	Foxc1	Mylk4	Gmds
chr10	86748030	86748030	t_nmp_t_noto_no_foxa2	BC030307	Nt5dc3	BC030307
chr13	116523391	116523391	t_nmp_t_noto_no_foxa2	Isl1	Parp8
chr11	12490709	12490709	t_nmp_t_noto_no_foxa2	Cobl	1700046C09Rik
chr17	84691491	84691491	t_nmp_t_noto_no_foxa2	Abcg5	Lrpprc	Abcg8
chr2	170091723	170091723	t_nmp_t_noto_no_foxa2	A630075F10Rik	Zfp217
chr7	140673518	140673518	t_nmp_t_noto_no_foxa2	Olfr539	Olfr45
chr4	129966473	129966473	t_nmp_t_noto_no_foxa2	1700003M07Rik	Bai2	1700003M07Rik
chr7	84129347	84129347	t_nmp_t_noto_no_foxa2	Cemip	Arnt2	Abhd17c
chr11	120984535	120984535	t_nmp_t_noto_no_foxa2	Slc16a3	Cd7	Csnk1d
chr3	27594056	27594056	t_nmp_t_noto_no_foxa2	Mir3092	Tmem212	Fndc3b
chr10	10269150	10269150	t_nmp_t_noto_no_foxa2	Stxbp5	Adgb
chr8	4067993	4067993	t_nmp_t_noto_no_foxa2	Cd209c	Cd209f
chr7	88482898	88482898	t_nmp_t_noto_no_foxa2	Ctsc	Tmem135	Rab38
chr13	119233587	119233587	t_nmp_t_noto_no_foxa2	Fgf10	Nnt
chr13	90416304	90416304	t_nmp_t_noto_no_foxa2	Tmem167	Atp6ap1l
chr18	16759520	16759520	t_nmp_t_noto_no_foxa2	Chst9	Gm15328	Cdh2
chr6	141184006	141184006	t_nmp_t_noto_no_foxa2	Aebp2	Pde3a
chr7	57959278	57959278	t_nmp_t_noto_no_foxa2	Gabrb3	Atp10a
chr6	47845835	47845835	t_nmp_t_noto_no_foxa2	Zfp786	Zfp282	Zfp398
chr3	20291458	20291458	t_nmp_t_noto_no_foxa2	Cpb1	Agtr1b
chr19	37814582	37814582	t_nmp_t_noto_no_foxa2	Cyp26a1	Myof
chr18	24070359	24070359	t_nmp_t_noto_no_foxa2	Zfp191	Ino80c
chr4	117373798	117373798	t_nmp_t_noto_no_foxa2	Tmem53	Eri3	Rnf220
chr10	83562005	83562005	t_nmp_t_noto_no_foxa2	Aldh1l2	Appl2	A230046K03Rik
chr18	67082086	67082086	t_nmp_t_noto_no_foxa2	Gm19784	Gnal
chr7	86836621	86836621	t_nmp_t_noto_no_foxa2	Vmn2r77	Vmn2r78
chr11	18528873	18528873	t_nmp_t_noto_no_foxa2	Etaa1	Meis1
chr11	108243792	108243792	t_nmp_t_noto_no_foxa2	Mir7223	Apoh	Prkca
chr1	150850493	150850493	t_nmp_t_noto_no_foxa2	Prg4	C730036E19Rik	Hmcn1
chr3	34155438	34155438	t_nmp_t_noto_no_foxa2	Dnajc19	Sox2ot
chr3	23284265	23284265	t_nmp_t_noto_no_foxa2	Rprl2	Nlgn1
chr18	62105961	62105961	t_nmp_t_noto_no_foxa2	Sh3tc2	Adrb2
chr11	31899431	31899431	t_nmp_t_noto_no_foxa2	D630024D03Rik	4930524B15Rik	Cpeb4
chr8	3986087	3986087	t_nmp_t_noto_no_foxa2	Cd209c	Cd209f
chr4	82815437	82815437	t_nmp_t_noto_no_foxa2	Nfib	Cer1	Zdhhc21
chr6	68440613	68440613	t_nmp_t_noto_no_foxa2	4930515G16Rik	Rprl1
chr12	109950960	109950960	t_nmp_t_noto_no_foxa2	Mirg	3110009F21Rik
chr8	124845823	124845823	t_nmp_t_noto_no_foxa2	Trim67	Gnpat	2810004N23Rik
chr4	136816956	136816956	t_nmp_t_noto_no_foxa2	Lactbl1	C1qb	Ephb2
chr11	111860759	111860759	t_nmp_t_noto_no_foxa2	Kcnj2	BC006965
chr14	19878709	19878709	t_nmp_t_noto_no_foxa2	D14Ertd670e	Saysd1	Gng2
chr6	71209713	71209713	t_nmp_t_noto_no_foxa2	Fabp1	Smyd1	Fabp1	Smyd1
chr9	119273951	119273951	t_nmp_t_noto_no_foxa2	Slc22a13b-ps	Myd88	Oxsr1
chr4	63310666	63310666	t_nmp_t_noto_no_foxa2	Mir455	Orm1	Col27a1
chr7	16033869	16033869	t_nmp_t_noto_no_foxa2	Gltscr1	Zfp541
chr5	134260283	134260283	t_nmp_t_noto_no_foxa2	Ncf1	Gtf2ird1	Gtf2i
chr16	52264113	52264113	t_nmp_t_noto_no_foxa2	Cblb	4930404A05Rik	Alcam
chr14	86681320	86681320	t_nmp_t_noto_no_foxa2	4930529K09Rik	Tdrd3	Diap3
chr18	38497522	38497522	t_nmp_t_noto_no_foxa2	Ndfip1	Spry4
chr11	39213964	39213964	t_nmp_t_noto_no_foxa2	Gm12130	Mat2b
chr4	9310745	9310745	t_nmp_t_noto_no_foxa2	Chd7	Asph	Clvs1
chr14	17473787	17473787	t_nmp_t_noto_no_foxa2	Rarb	Thrb
chr3	25127134	25127134	t_nmp_t_noto_no_foxa2	Rprl2	Nlgn1
chr13	15656809	15656809	t_nmp_t_noto_no_foxa2	AW209491	4933412O06Rik	Gli3
chr15	16426947	16426947	t_nmp_t_noto_no_foxa2	Cdh6	Cdh9
chr11	15878695	15878695	t_nmp_t_noto_no_foxa2	Pom121l12	Vstm2a
chr4	20510890	20510890	t_nmp_t_noto_no_foxa2	Ggh	Prdm13	Nkain3
chr17	49404764	49404764	t_nmp_t_noto_no_foxa2	Gm17830	Mocs1
chr1	191516252	191516252	t_nmp_t_noto_no_foxa2	Ppp2r5a	Dtl
chr1	95539526	95539526	t_nmp_t_noto_no_foxa2	Fam174a	St8sia4
chr14	14877925	14877925	t_nmp_t_noto_no_foxa2	Slc4a7	Lrrc3b	Nek10
chr8	36631829	36631829	t_nmp_t_noto_no_foxa2	Dlc1	AI429214	Dlc1
chr7	49985028	49985028	t_nmp_t_noto_no_foxa2	Slc6a5	Nell1os	Nell1
chr3	21168836	21168836	t_nmp_t_noto_no_foxa2	Agtr1b	Tbl1xr1
chr12	106081091	106081091	t_nmp_t_noto_no_foxa2	Vrk1	1700121N20Rik	Vrk1
chr12	34103597	34103597	t_nmp_t_noto_no_foxa2	Twist1	Hdac9	Hdac9
chr1	11907874	11907874	t_nmp_t_noto_no_foxa2	A830018L16Rik	Mir6341	A830018L16Rik
chr12	41717134	41717134	t_nmp_t_noto_no_foxa2	Lrrn3	Dnajb9	Immp2l
chr7	17992185	17992185	t_nmp_t_noto_no_foxa2	Ceacam11	Ceacam13
chr19	54676585	54676585	t_nmp_t_noto_no_foxa2	Adra2a	Gpam
chr15	60794692	60794692	t_nmp_t_noto_no_foxa2	4933412E24Rik	Fam84b
chr17	57572164	57572164	t_nmp_t_noto_no_foxa2	Vmn2r120	Cntnap5c
chr12	63002973	63002973	t_nmp_t_noto_no_foxa2	Lrfn5	Fscb
chr7	80441617	80441617	t_nmp_t_noto_no_foxa2	Furin	Blm
chr17	76060079	76060079	t_nmp_t_noto_no_foxa2	Gm4710	Crim1
chr1	104468819	104468819	t_nmp_t_noto_no_foxa2	Gm20268	Cdh20
chr15	32227991	32227991	t_nmp_t_noto_no_foxa2	Tas2r119	Snhg18
chr18	13353308	13353308	t_nmp_t_noto_no_foxa2	Hrh4	Zfp521
chr17	54341907	54341907	t_nmp_t_noto_no_foxa2	Slc5a7	1700025K24Rik
chr2	20380498	20380498	t_nmp_t_noto_no_foxa2	Otud1	Etl4	Etl4
chr17	10587689	10587689	t_nmp_t_noto_no_foxa2	A230009B12Rik	Park2	Pacrg
chr16	74212471	74212471	t_nmp_t_noto_no_foxa2	Robo1	Mir691	Robo2
chr1	16916112	16916112	t_nmp_t_noto_no_foxa2	Ly96	Jph1
chr1	170453102	170453102	t_nmp_t_noto_no_foxa2	1700015E13Rik	Olfml2b	Nos1ap
chr5	42397355	42397355	t_nmp_t_noto_no_foxa2	Mir6414	Gm7854
chr18	56696191	56696191	t_nmp_t_noto_no_foxa2	Tex43	Lmnb1
chr2	101551327	101551327	t_nmp_t_noto_no_foxa2	Lrrc4c	B230118H07Rik
chr10	30315860	30315860	t_nmp_t_noto_no_foxa2	Cenpw	Trmt11
chr14	34936817	34936817	t_nmp_t_noto_no_foxa2	Mir346	4930596D02Rik	Grid1
chr7	82187863	82187863	t_nmp_t_noto_no_foxa2	Gm20744	Sh3gl3
chr6	52116029	52116029	t_nmp_t_noto_no_foxa2	Halr1	Hoxa1	Halr1
chr7	144885415	144885415	t_nmp_t_noto_no_foxa2	Fgf4	Fgf15
chrX	16514645	16514645	t_nmp_t_noto_no_foxa2	Ppp1r2-ps9	Cypt1
chr10	11515333	11515333	t_nmp_t_noto_no_foxa2	Epm2a	Utrn
chr16	11475696	11475696	t_nmp_t_noto_no_foxa2	Tnfrsf17	Cpped1	Snx29
chr5	28779453	28779453	t_nmp_t_noto_no_foxa2	9530036O11Rik	Rnf32
chr9	107994871	107994871	t_nmp_t_noto_no_foxa2	Fam212a	Ip6k1
chr3	118082023	118082023	t_nmp_t_noto_no_foxa2	Snx7	Mir137
chr11	118461882	118461882	t_nmp_t_noto_no_foxa2	Gm11747	Engase
chr15	36773718	36773718	t_nmp_t_noto_no_foxa2	Pabpc1	Zfp706	Ywhaz
chr11	95393720	95393720	t_nmp_t_noto_no_foxa2	Slc35b1	Spop	Slc35b1
chr10	83805612	83805612	t_nmp_t_noto_no_foxa2	1500009L16Rik	Nuak1
chr1	88924406	88924406	t_nmp_t_noto_no_foxa2	2410088K16Rik	1700067G17Rik
chr9	34909792	34909792	t_nmp_t_noto_no_foxa2	7630403G23Rik	St3gal4	Kirrel3
chr1	160625190	160625190	t_nmp_t_noto_no_foxa2	Gpr52	Rc3h1	Rabgap1l
chr16	22395087	22395087	t_nmp_t_noto_no_foxa2	Tra2b	Dgkg	Etv5
chr10	59072164	59072164	t_nmp_t_noto_no_foxa2	BB019430	Sept10	Sh3rf3
chr14	118474456	118474456	t_nmp_t_noto_no_foxa2	1700044C05Rik	Abcc4
chr5	9142597	9142597	t_nmp_t_noto_no_foxa2	Tmem243	9330182L06Rik	Dmtf1
chr9	8882944	8882944	t_nmp_t_noto_no_foxa2	LOC102634431	Pgr
chr5	9031099	9031099	t_nmp_t_noto_no_foxa2	Crot	Tmem243
chr18	46180973	46180973	t_nmp_t_noto_no_foxa2	A330093E20Rik	Pggt1b	Trim36
chr9	121085914	121085914	t_nmp_t_noto_no_foxa2	Ctnnb1	Trak1	Ulk4
chr5	106434145	106434145	t_nmp_t_noto_no_foxa2	Zfp326	Barhl2
chr1	5516537	5516537	t_nmp_t_noto_no_foxa2	Atp6v1h	Oprk1
chr9	115568872	115568872	t_nmp_t_noto_no_foxa2	4930428G15Rik	Gadl1
chr10	29866936	29866936	t_nmp_t_noto_no_foxa2	Rspo3	Cenpw
chr17	49873072	49873072	t_nmp_t_noto_no_foxa2	Daam2	Rftn1	Kif6
chr5	123471326	123471326	t_nmp_t_noto_no_foxa2	Mlxip	Il31
chr4	5539787	5539787	t_nmp_t_noto_no_foxa2	Impad1	4930423M02Rik
chr1	39409031	39409031	t_nmp_t_noto_no_foxa2	Rpl31	Cnot11	Tbc1d8
chr16	38334660	38334660	t_nmp_t_noto_no_foxa2	Nr1i2	Cox17	Maats1
chr1	57343771	57343771	t_nmp_t_noto_no_foxa2	BC055402	4930558J18Rik
chr7	38200699	38200699	t_nmp_t_noto_no_foxa2	1600014C10Rik	Plekhf1	1600014C10Rik
chr12	102502037	102502037	t_nmp_t_noto_no_foxa2	Golga5	Chga	Golga5
chr1	147236806	147236806	t_nmp_t_noto_no_foxa2	Brinp3	Pla2g4a
chr2	37178164	37178164	t_nmp_t_noto_no_foxa2	Olfr362	Olfr365
chr9	104086095	104086095	t_nmp_t_noto_no_foxa2	Uba5	Ackr4	Acad11
chr1	34516678	34516678	t_nmp_t_noto_no_foxa2	Prss39	Cfc1
chr5	101822198	101822198	t_nmp_t_noto_no_foxa2	Nkx6-1	Wdfy3	Cds1
chr12	58852930	58852930	t_nmp_t_noto_no_foxa2	Clec14a	Sec23a
chr13	81641085	81641085	t_nmp_t_noto_no_foxa2	Gpr98	Lysmd3
chr6	23584211	23584211	t_nmp_t_noto_no_foxa2	Fezf1	Cadps2	Cadps2
chr9	67119474	67119474	t_nmp_t_noto_no_foxa2	Tpm1	Gm19299
chr13	5185390	5185390	t_nmp_t_noto_no_foxa2	Akr1e1	1700016G22Rik
chrX	6727903	6727903	t_nmp_t_noto_no_foxa2	Shroom4	Dgkk
chr2	102923829	102923829	t_nmp_t_noto_no_foxa2	Cd44	Pdhx
chr7	25576169	25576169	t_nmp_t_noto_no_foxa2	4732471J01Rik	Erich4
chr2	141470517	141470517	t_nmp_t_noto_no_foxa2	Flrt3	Kif16b	Macrod2
chr4	27981502	27981502	t_nmp_t_noto_no_foxa2	4930548K13Rik	Epha7
chr5	39338944	39338944	t_nmp_t_noto_no_foxa2	Clnk	4930513D17Rik
chr6	90704322	90704322	t_nmp_t_noto_no_foxa2	Slc41a3	Nup210	Iqsec1
chr9	79752120	79752120	t_nmp_t_noto_no_foxa2	Col12a1	Cox7a2	Cox7a2
chr7	52115328	52115328	t_nmp_t_noto_no_foxa2	1700015G11Rik	Mir6238
chr11	14450139	14450139	t_nmp_t_noto_no_foxa2	Cobl	1700046C09Rik
chr9	117175917	117175917	t_nmp_t_noto_no_foxa2	Tgfbr2	Azi2	Rbms3
chr5	52644975	52644975	t_nmp_t_noto_no_foxa2	8030423F21Rik	Pi4k2b	Sepsecs
chr12	117993039	117993039	t_nmp_t_noto_no_foxa2	Cdca7l	Sp4	Dnah11
chr19	47450907	47450907	t_nmp_t_noto_no_foxa2	Mir6995	Obfc1	Sh3pxd2a
chr5	19847404	19847404	t_nmp_t_noto_no_foxa2	4921504A21Rik	Magi2	Magi2
chr9	3521281	3521281	t_nmp_t_noto_no_foxa2	Cwf19l2	Gucy1a2
chr6	7886770	7886770	t_nmp_t_noto_no_foxa2	C1galt1	Col28a1
chr3	27735049	27735049	t_nmp_t_noto_no_foxa2	Fndc3b	Tmem212
chr3	87113056	87113056	t_nmp_t_noto_no_foxa2	Cd1d1	Fcrls	Kirrel
chr6	134107041	134107041	t_nmp_t_noto_no_foxa2	Kap	Bcl2l14	Etv6
chr7	78827589	78827589	t_nmp_t_noto_no_foxa2	Mrps11	Mir7-2	Det1
chr5	77457580	77457580	t_nmp_t_noto_no_foxa2	Igfbp7	Pea15b
chr2	27199049	27199049	t_nmp_t_noto_no_foxa2	Dbh	Vav2	Sardh
chr18	13347951	13347951	t_nmp_t_noto_no_foxa2	Hrh4	Zfp521
chr6	34148360	34148360	t_nmp_t_noto_no_foxa2	Lrguk	Slc35b4
chr7	56519632	56519632	t_nmp_t_noto_no_foxa2	Herc2	Gabrg3	Oca2
chr9	5931255	5931255	t_nmp_t_noto_no_foxa2	Casp12	Pdgfd
chr4	32290983	32290983	t_nmp_t_noto_no_foxa2	Map3k7	Bach2
chr10	84187736	84187736	t_nmp_t_noto_no_foxa2	1500009L16Rik	Nuak1
chr4	84028435	84028435	t_nmp_t_noto_no_foxa2	Ccdc171	Bnc2
chr14	22864832	22864832	t_nmp_t_noto_no_foxa2	4930405A10Rik	Gm10248	1700112E06Rik
chr18	23855631	23855631	t_nmp_t_noto_no_foxa2	Mir6360	Zfp397	Mapre2
chr4	28659067	28659067	t_nmp_t_noto_no_foxa2	4930548K13Rik	Epha7
chr17	15453447	15453447	t_nmp_t_noto_no_foxa2	Fam120b	Psmb1
chr4	141270299	141270299	t_nmp_t_noto_no_foxa2	Arhgef19	Epha2
chrX	58155903	58155903	t_nmp_t_noto_no_foxa2	Zic3	4930550L24Rik
chr3	48405324	48405324	t_nmp_t_noto_no_foxa2	Gm7977	1700018B24Rik
chr1	7201725	7201725	t_nmp_t_noto_no_foxa2	Pcmtd1	Sntg1
chr5	108943524	108943524	t_nmp_t_noto_no_foxa2	Vmn2r9	Vmn2r10
chr7	144724164	144724164	t_nmp_t_noto_no_foxa2	Fadd	Fgf3	Ano1
chr2	78539821	78539821	t_nmp_t_noto_no_foxa2	Gm14461	Ube2e3
chr4	141291736	141291736	t_nmp_t_noto_no_foxa2	Arhgef19	Epha2
chr11	114217227	114217227	t_nmp_t_noto_no_foxa2	1700092K14Rik	Mir466n
chr15	64591331	64591331	t_nmp_t_noto_no_foxa2	Asap1	Adcy8
chr16	85047249	85047249	t_nmp_t_noto_no_foxa2	Gm10791	Cyyr1	App
chr4	82074658	82074658	t_nmp_t_noto_no_foxa2	Mir466h	Nfib	Gm5860
chr13	41458985	41458985	t_nmp_t_noto_no_foxa2	Nedd9	Tmem170b	Nedd9
chr1	132800473	132800473	t_nmp_t_noto_no_foxa2	Nfasc	Lrrn2
chr9	38202462	38202462	t_nmp_t_noto_no_foxa2	Olfr891	Olfr893
chr8	75244784	75244784	t_nmp_t_noto_no_foxa2	Rasd2	1700007B14Rik
chr18	26281022	26281022	t_nmp_t_noto_no_foxa2	Celf4	4930474G06Rik
chr4	105291536	105291536	t_nmp_t_noto_no_foxa2	Ppap2b	Usp24
chr10	63008407	63008407	t_nmp_t_noto_no_foxa2	Dna2	Hnrnph3	Rufy2
chr2	139925118	139925118	t_nmp_t_noto_no_foxa2	Ism1	Tasp1	Tasp1
chr3	7467856	7467856	t_nmp_t_noto_no_foxa2	Pkia	Zc2hc1a
chr19	55754655	55754655	t_nmp_t_noto_no_foxa2	4930552P12Rik	Tcf7l2	Tcf7l2
chr16	23003905	23003905	t_nmp_t_noto_no_foxa2	Hrg	Kng1	Kng2
chr2	159913730	159913730	t_nmp_t_noto_no_foxa2	Dhx35	4933416E03Rik
chr14	83131222	83131222	t_nmp_t_noto_no_foxa2	Olfm4	Pcdh17
chr8	36041681	36041681	t_nmp_t_noto_no_foxa2	5430403N17Rik	D8Ertd82e
chrX	63740144	63740144	t_nmp_t_noto_no_foxa2	1700019B21Rik	Gm6760
chr10	72623335	72623335	t_nmp_t_noto_no_foxa2	1700049L16Rik	Zwint
chr12	119909760	119909760	t_nmp_t_noto_no_foxa2	Macc1	Tmem196
chr2	81143815	81143815	t_nmp_t_noto_no_foxa2	Nup35	Zfp804a
chr2	166514809	166514809	t_nmp_t_noto_no_foxa2	5031425F14Rik	Prex1
chr3	103390137	103390137	t_nmp_t_noto_no_foxa2	Trim33	Syt6
chr13	101780815	101780815	t_nmp_t_noto_no_foxa2	Pik3r1	Cd180
chr14	60984990	60984990	t_nmp_t_noto_no_foxa2	Mipep	Sacs	Tnfrsf19
chr2	120769082	120769082	t_nmp_t_noto_no_foxa2	Cdan1	AV039307	Ttbk2
chr12	98179677	98179677	t_nmp_t_noto_no_foxa2	1700019M22Rik	Galc
chr1	173290181	173290181	t_nmp_t_noto_no_foxa2	Mptx2	Ackr1
chr3	112133595	112133595	t_nmp_t_noto_no_foxa2	Gm6602	Amy2b
chr12	44481666	44481666	t_nmp_t_noto_no_foxa2	Pnpla8	Stxbp6	Nrcam
chr1	16462207	16462207	t_nmp_t_noto_no_foxa2	Rdh10	Ube2w	Stau2
chr3	122109574	122109574	t_nmp_t_noto_no_foxa2	Arhgap29	Gclm	Abca4
chr8	125191055	125191055	t_nmp_t_noto_no_foxa2	Tsnax	Sipa1l2	Disc1
chr18	50031131	50031131	t_nmp_t_noto_no_foxa2	Dmxl1	Tnfaip8	Tnfaip8
chr8	109029690	109029690	t_nmp_t_noto_no_foxa2	Zfhx3	Gm1943
chr1	175218891	175218891	t_nmp_t_noto_no_foxa2	Grem2	Fh1	Rgs7
chr16	18615037	18615037	t_nmp_t_noto_no_foxa2	Tbx1	Gp1bb
chr2	105308630	105308630	t_nmp_t_noto_no_foxa2	Wt1	Rcn1	Them7
chr8	25135641	25135641	t_nmp_t_noto_no_foxa2	Plekha2	Tacc1
chr13	5440576	5440576	t_nmp_t_noto_no_foxa2	Akr1e1	1700016G22Rik
chr15	12231064	12231064	t_nmp_t_noto_no_foxa2	Zfr	Golph3	Mtmr12
chr16	19997194	19997194	t_nmp_t_noto_no_foxa2	Klhl6	Klhl24
chr15	62122758	62122758	t_nmp_t_noto_no_foxa2	Myc	H2afy3	Pvt1
chr8	20994301	20994301	t_nmp_t_noto_no_foxa2	AY761185	Defa21
chr15	51770343	51770343	t_nmp_t_noto_no_foxa2	Gm19303	Eif3h
chr9	122967848	122967848	t_nmp_t_noto_no_foxa2	1110059G10Rik	Tmem42	Kif15
chr2	7127569	7127569	t_nmp_t_noto_no_foxa2	Celf2	1700061F12Rik	Celf2
chr9	74961569	74961569	t_nmp_t_noto_no_foxa2	Onecut1	Fam214a	Fam214a
chr13	91520319	91520319	t_nmp_t_noto_no_foxa2	A830009L08Rik	4833422C13Rik	Ssbp2
chr4	23133419	23133419	t_nmp_t_noto_no_foxa2	Pou3f2	Mms22l
chr4	152428054	152428054	t_nmp_t_noto_no_foxa2	Chd5	Nphp4	Kcnab2
chr9	119571484	119571484	t_nmp_t_noto_no_foxa2	Scn5a	Scn10a	Scn5a
chr3	64191895	64191895	t_nmp_t_noto_no_foxa2	Vmn2r2	Vmn2r3
chr14	31694851	31694851	t_nmp_t_noto_no_foxa2	Btd	Ankrd28
chr18	86462927	86462927	t_nmp_t_noto_no_foxa2	Fbxo15	Cbln2	Neto1
chr14	105238466	105238466	t_nmp_t_noto_no_foxa2	Rbm26	Ndfip2
chrX	141855709	141855709	t_nmp_t_noto_no_foxa2	Irs4	Gucy2f
chr10	100921722	100921722	t_nmp_t_noto_no_foxa2	1700017N19Rik	Mgat4c
chr5	149095838	149095838	t_nmp_t_noto_no_foxa2	Hmgb1	5730422E09Rik
chr10	96547195	96547195	t_nmp_t_noto_no_foxa2	4930459C07Rik	Btg1
chr7	63084706	63084706	t_nmp_t_noto_no_foxa2	Peg12	Chrna7
chr1	95033853	95033853	t_nmp_t_noto_no_foxa2	4930440C22Rik	Fam174a
chr1	189830864	189830864	t_nmp_t_noto_no_foxa2	Cenpf	Smyd2	Ptpn14
chr9	113287553	113287553	t_nmp_t_noto_no_foxa2	2900079G21Rik	AU023762
chr9	5407987	5407987	t_nmp_t_noto_no_foxa2	Casp12	Pdgfd
chr6	143009636	143009636	t_nmp_t_noto_no_foxa2	St8sia1	C2cd5	C2cd5
chr4	84202484	84202484	t_nmp_t_noto_no_foxa2	Ccdc171	Bnc2
chr11	8519845	8519845	t_nmp_t_noto_no_foxa2	Igfbp3	Hus1	Tns3
chr4	31830390	31830390	t_nmp_t_noto_no_foxa2	4930556G01Rik	Map3k7
chr7	63134721	63134721	t_nmp_t_noto_no_foxa2	Peg12	Otud7a	Chrna7
chr3	55222076	55222076	t_nmp_t_noto_no_foxa2	Sohlh2	Dclk1
chr2	85238381	85238381	t_nmp_t_noto_no_foxa2	Lrrc55	Olfr987
chr5	148467046	148467046	t_nmp_t_noto_no_foxa2	Slc7a1	Ubl3
chr18	15314067	15314067	t_nmp_t_noto_no_foxa2	Kctd1	Aqp4
chr16	23069356	23069356	t_nmp_t_noto_no_foxa2	Kng2	Eif4a2	Kng1
chr9	7006368	7006368	t_nmp_t_noto_no_foxa2	Pdgfd	Dcun1d5	Dync2h1
chr17	5054550	5054550	t_nmp_t_noto_no_foxa2	4930548J01Rik	Tmem242	Arid1b
chr1	21101806	21101806	t_nmp_t_noto_no_foxa2	Tram2	Tmem14a
chr2	53900175	53900175	t_nmp_t_noto_no_foxa2	Arl6ip6	Rprm
chr12	50120455	50120455	t_nmp_t_noto_no_foxa2	1810007C17Rik	Prkd1
chr3	24922017	24922017	t_nmp_t_noto_no_foxa2	Rprl2	Nlgn1
chr4	24665331	24665331	t_nmp_t_noto_no_foxa2	Mms22l	Ndufaf4	Klhl32
chr11	113162619	113162619	t_nmp_t_noto_no_foxa2	Sox9	4732490B19Rik	2610035D17Rik
chr2	52885295	52885295	t_nmp_t_noto_no_foxa2	Stam2	Prpf40a	Fmnl2
chr16	41641090	41641090	t_nmp_t_noto_no_foxa2	Igsf11	Gap43	Lsamp
chr1	71923905	71923905	t_nmp_t_noto_no_foxa2	Gm8883	4933417E11Rik
chr16	41673500	41673500	t_nmp_t_noto_no_foxa2	Igsf11	Gap43	Lsamp
chr18	25197384	25197384	t_nmp_t_noto_no_foxa2	Tpgs2	Celf4	AW554918
chr10	122419060	122419060	t_nmp_t_noto_no_foxa2	Gm4489	Avpr1a
chr1	23443661	23443661	t_nmp_t_noto_no_foxa2	Ogfrl1	B3gat2
chr5	91004864	91004864	t_nmp_t_noto_no_foxa2	Cxcl2	Epgn	Mthfd2l
chr12	77762416	77762416	t_nmp_t_noto_no_foxa2	Fut8	Gphn
chr17	43843790	43843790	t_nmp_t_noto_no_foxa2	Cyp39a1	Rcan2	Rcan2
chr1	15996512	15996512	t_nmp_t_noto_no_foxa2	Sbspon	4930444P10Rik
chr5	77865508	77865508	t_nmp_t_noto_no_foxa2	Pea15b	Mir669m-1
chr4	99475614	99475614	t_nmp_t_noto_no_foxa2	Atg4c	Foxd3
chr10	95665604	95665604	t_nmp_t_noto_no_foxa2	Nudt4	Eea1
chr18	55364603	55364603	t_nmp_t_noto_no_foxa2	Zfp608	Gramd3
chr5	131979083	131979083	t_nmp_t_noto_no_foxa2	4930563F08Rik	Gatsl2	Auts2
chr13	112278445	112278445	t_nmp_t_noto_no_foxa2	Map3k1	Ankrd55
chr3	146543771	146543771	t_nmp_t_noto_no_foxa2	Rpf1	Dnase2b
chr1	114849747	114849747	t_nmp_t_noto_no_foxa2	Dsel	Cntnap5a
chr15	97027789	97027789	t_nmp_t_noto_no_foxa2	Slc38a2	Amigo2	Slc38a4
chr8	34781407	34781407	t_nmp_t_noto_no_foxa2	B930018H19Rik	Dusp4
chr2	57211367	57211367	t_nmp_t_noto_no_foxa2	4930555B11Rik	Gpd2
chrX	99157994	99157994	t_nmp_t_noto_no_foxa2	Efnb1	Gm14812
chr3	5308047	5308047	t_nmp_t_noto_no_foxa2	2700069I18Rik	Pex2	Zfhx4
chr3	81092923	81092923	t_nmp_t_noto_no_foxa2	Glrb	Ctso	Pdgfc
chr5	101563801	101563801	t_nmp_t_noto_no_foxa2	Agpat9	Nkx6-1
chr1	182918288	182918288	t_nmp_t_noto_no_foxa2	Susd4	Tlr5
chr7	97744600	97744600	t_nmp_t_noto_no_foxa2	Aqp11	Pak1
chr12	13577656	13577656	t_nmp_t_noto_no_foxa2	Ddx1	Fam84a	Nbas
chr8	36755861	36755861	t_nmp_t_noto_no_foxa2	Dlc1	AI429214	Dlc1
chr8	91793232	91793232	t_nmp_t_noto_no_foxa2	Fto	Irx3
chr16	95869753	95869753	t_nmp_t_noto_no_foxa2	Ets2	Psmg1	1600002D24Rik
chr2	94398509	94398509	t_nmp_t_noto_no_foxa2	Mir670	2810002D19Rik	Ttc17
chr5	26932628	26932628	t_nmp_t_noto_no_foxa2	4930584F24Rik	Dpp6	Dpp6
chr14	15979351	15979351	t_nmp_t_noto_no_foxa2	Lrrc3b	Oxsm
chr13	86379046	86379046	t_nmp_t_noto_no_foxa2	Cox7c	Edil3
chrX	61458370	61458370	t_nmp_t_noto_no_foxa2	C030023E24Rik	Ldoc1
chr17	15430730	15430730	t_nmp_t_noto_no_foxa2	Dll1	Psmb1	Fam120b
chr15	44377476	44377476	t_nmp_t_noto_no_foxa2	Trhr	Eny2	Nudcd1
chr3	157980953	157980953	t_nmp_t_noto_no_foxa2	Cth	Srsf11	Ankrd13c
chr7	26246259	26246259	t_nmp_t_noto_no_foxa2	Cyp2b9	Vmn1r184
chr19	22100796	22100796	t_nmp_t_noto_no_foxa2	Tmem2	Trpm3
chr2	136855171	136855171	t_nmp_t_noto_no_foxa2	Snap25	Mkks
chr4	119071970	119071970	t_nmp_t_noto_no_foxa2	Lao1	Slc2a1
chr1	143819421	143819421	t_nmp_t_noto_no_foxa2	Uchl5	Rgs2
chr7	35612227	35612227	t_nmp_t_noto_no_foxa2	Ankrd27	Pdcd5	Ankrd27
chr7	138180792	138180792	t_nmp_t_noto_no_foxa2	Glrx3	Tcerg1l
chr1	46885429	46885429	t_nmp_t_noto_no_foxa2	Slc39a10	Mir6350
chr11	52942226	52942226	t_nmp_t_noto_no_foxa2	9530068E07Rik	Gm11186	Fstl4
chr14	57543364	57543364	t_nmp_t_noto_no_foxa2	Il17d	N6amt2	Il17d
chr13	76296753	76296753	t_nmp_t_noto_no_foxa2	Ttc37	Mctp1
chr14	33732892	33732892	t_nmp_t_noto_no_foxa2	Ptpn20	Gdf10
chr6	4550758	4550758	t_nmp_t_noto_no_foxa2	Col1a2	Casd1
chr6	129522680	129522680	t_nmp_t_noto_no_foxa2	Tmem52b	1700101I11Rik	Tmem52b
chr13	60527236	60527236	t_nmp_t_noto_no_foxa2	Gm5084	Dapk1
chr4	46818902	46818902	t_nmp_t_noto_no_foxa2	Tbc1d2	Anks6	Gabbr2
chr10	99552685	99552685	t_nmp_t_noto_no_foxa2	Dusp6	Gm20110
chr18	9001811	9001811	t_nmp_t_noto_no_foxa2	Wac	Fzd8
chr13	96465511	96465511	t_nmp_t_noto_no_foxa2	Poc5	Polk	Ankdd1b
chr14	27082068	27082068	t_nmp_t_noto_no_foxa2	Hesx1	Arhgef3	Il17rd
chr11	89776234	89776234	t_nmp_t_noto_no_foxa2	Ankfn1	Pctp
chr9	7902491	7902491	t_nmp_t_noto_no_foxa2	Birc3	Yap1
chr13	107620396	107620396	t_nmp_t_noto_no_foxa2	AI197445	1700006H21Rik
chr5	74765928	74765928	t_nmp_t_noto_no_foxa2	Lnx1	Gm6116
chr3	18651479	18651479	t_nmp_t_noto_no_foxa2	4930433B08Rik	Armc1
chr12	39987250	39987250	t_nmp_t_noto_no_foxa2	Etv1	Arl4a
chr7	92761084	92761084	t_nmp_t_noto_no_foxa2	4632427E13Rik	Ddias	Rab30
chr2	113586411	113586411	t_nmp_t_noto_no_foxa2	Mir1954	Fmn1	Fmn1
chr1	24693291	24693291	t_nmp_t_noto_no_foxa2	Col19a1	Bai3	Lmbrd1
chr16	67710549	67710549	t_nmp_t_noto_no_foxa2	Cadm2	Speer2
chr3	32834129	32834129	t_nmp_t_noto_no_foxa2	Ndufb5	Pex5l	Usp13
chr5	133336164	133336164	t_nmp_t_noto_no_foxa2	Auts2	Gatsl2
chr16	87384555	87384555	t_nmp_t_noto_no_foxa2	N6amt1	Rwdd2b	Ltn1
chr17	57574098	57574098	t_nmp_t_noto_no_foxa2	Vmn2r120	Cntnap5c
chr12	53362871	53362871	t_nmp_t_noto_no_foxa2	Akap6	Egln3	Npas3
chr6	129090750	129090750	t_nmp_t_noto_no_foxa2	Klrb1f	Clec2e	Clec2e
chr16	10300382	10300382	t_nmp_t_noto_no_foxa2	Atf7ip2	Tekt5	Emp2
chr16	64836307	64836307	t_nmp_t_noto_no_foxa2	Zfp654	Cggbp1
chr14	71004203	71004203	t_nmp_t_noto_no_foxa2	Gfra2	Gm4251
chr4	13176376	13176376	t_nmp_t_noto_no_foxa2	Triqk	Runx1t1
chr6	122655389	122655389	t_nmp_t_noto_no_foxa2	Dppa3	Nanog
chr11	51130333	51130333	t_nmp_t_noto_no_foxa2	9230009I02Rik	5133400J02Rik
chr3	129308682	129308682	t_nmp_t_noto_no_foxa2	Pitx2	Gm5712	Enpep
chr12	81434361	81434361	t_nmp_t_noto_no_foxa2	Adam4	Cox16
chr3	113193814	113193814	t_nmp_t_noto_no_foxa2	Amy2b	Amy2a5
chr17	63171374	63171374	t_nmp_t_noto_no_foxa2	Efna5	Fert2	Fbxl17
chr3	81409103	81409103	t_nmp_t_noto_no_foxa2	Pdgfc	Ctso
chr1	170126859	170126859	t_nmp_t_noto_no_foxa2	Ddr2	Uap1
chr15	50736007	50736007	t_nmp_t_noto_no_foxa2	Csmd3	Mir1907	Trps1
chr9	114085957	114085957	t_nmp_t_noto_no_foxa2	Fbxl2	Bcl2a1c	Susd5
chr3	38654098	38654098	t_nmp_t_noto_no_foxa2	Ankrd50	Fat4
chr7	92948164	92948164	t_nmp_t_noto_no_foxa2	Prcp	Fam181b
chr8	3417714	3417714	t_nmp_t_noto_no_foxa2	A430078G23Rik	Pex11g	Arhgef18
chr16	20290039	20290039	t_nmp_t_noto_no_foxa2	Map6d1	Cyp2ab1	Parl
chr12	117352034	117352034	t_nmp_t_noto_no_foxa2	Gm5441	Rapgef5
chr15	75672321	75672321	t_nmp_t_noto_no_foxa2	Zfp41	Rhpn1	Top1mt
chr9	29531378	29531378	t_nmp_t_noto_no_foxa2	Opcml	Snx19	Ntm
chr17	87502139	87502139	t_nmp_t_noto_no_foxa2	Calm2	Epcam
chr13	63976689	63976689	t_nmp_t_noto_no_foxa2	Ercc6l2	Hsd17b3
chr17	12623784	12623784	t_nmp_t_noto_no_foxa2	Slc22a3	Slc22a1	Slc22a2
chr18	44725005	44725005	t_nmp_t_noto_no_foxa2	A930012L18Rik	Ythdc2	Mcc
chr2	174202094	174202094	t_nmp_t_noto_no_foxa2	Gm10714	Mir296
chr14	61057351	61057351	t_nmp_t_noto_no_foxa2	Tnfrsf19	Sacs
chr10	51816874	51816874	t_nmp_t_noto_no_foxa2	4933411G06Rik	Vgll2
chr4	24866150	24866150	t_nmp_t_noto_no_foxa2	Klhl32	Ndufaf4
chr17	82153562	82153562	t_nmp_t_noto_no_foxa2	Slc8a1	Gm19689
chr19	30488645	30488645	t_nmp_t_noto_no_foxa2	Mbl2	Ppp1r2-ps3
chr3	121085349	121085349	t_nmp_t_noto_no_foxa2	Ptbp2	Rwdd3
chr7	78628413	78628413	t_nmp_t_noto_no_foxa2	Ntrk3	Mrpl46	E430016F16Rik
chr10	12931900	12931900	t_nmp_t_noto_no_foxa2	B230208H11Rik	Stx11
chr2	142250598	142250598	t_nmp_t_noto_no_foxa2	Flrt3	Kif16b	Macrod2
chr11	81254428	81254428	t_nmp_t_noto_no_foxa2	Asic2	1700071K01Rik	Asic2
chr13	45835294	45835294	t_nmp_t_noto_no_foxa2	Gmpr	Stmnd1	Atxn1
chr13	117181287	117181287	t_nmp_t_noto_no_foxa2	Gm6416	Emb
chr7	135139191	135139191	t_nmp_t_noto_no_foxa2	Fam196a	1700120G07Rik	Dock1
chr8	27058306	27058306	t_nmp_t_noto_no_foxa2	Prosc	Gpr124	Prosc
chr2	82846267	82846267	t_nmp_t_noto_no_foxa2	Zfp804a	Zc3h15
chr15	45149390	45149390	t_nmp_t_noto_no_foxa2	Kcnv1	1700022A22Rik
chr16	6964885	6964885	t_nmp_t_noto_no_foxa2	1700123O21Rik	Rbfox1	Rbfox1
chr15	32666470	32666470	t_nmp_t_noto_no_foxa2	Snhg18	Sdc2	Sema5a
chr6	75037619	75037619	t_nmp_t_noto_no_foxa2	1700065L07Rik	Ctnna2
chr3	6920414	6920414	t_nmp_t_noto_no_foxa2	1700008P02Rik	Pkia
chr6	83421881	83421881	t_nmp_t_noto_no_foxa2	Mir6374	B230319C09Rik	Tet3
chr12	105264184	105264184	t_nmp_t_noto_no_foxa2	Tcl1	Tunar
chr3	52066141	52066141	t_nmp_t_noto_no_foxa2	Mgst2	Foxo1	Maml3
chr18	80086786	80086786	t_nmp_t_noto_no_foxa2	Setbp1	Adnp2	Pard6g
chr2	148892815	148892815	t_nmp_t_noto_no_foxa2	Cst3	Cst10
chr5	97496671	97496671	t_nmp_t_noto_no_foxa2	Gk2	Antxr2	4930467D21Rik
chr11	36539926	36539926	t_nmp_t_noto_no_foxa2	Wwc1	Gm12130	Tenm2
chr4	95853250	95853250	t_nmp_t_noto_no_foxa2	Fggy	9530080O11Rik	Fggy
chr6	70157865	70157865	t_nmp_t_noto_no_foxa2	Rprl1	Rpia
chr5	139581302	139581302	t_nmp_t_noto_no_foxa2	Uncx	Micall2
chr8	3106581	3106581	t_nmp_t_noto_no_foxa2	Insr
chr1	163510451	163510451	t_nmp_t_noto_no_foxa2	Gorab	Mettl11b
chr2	112800343	112800343	t_nmp_t_noto_no_foxa2	Aven	Mir1954	Ryr3
chr16	59399231	59399231	t_nmp_t_noto_no_foxa2	Olfr209	Gabrr3
chr13	100331796	100331796	t_nmp_t_noto_no_foxa2	Naip7	Naip1
chr7	16329116	16329116	t_nmp_t_noto_no_foxa2	Bbc3	Zc3h4	Sae1
chr2	125739058	125739058	t_nmp_t_noto_no_foxa2	Shc4	Cops2	Secisbp2l
chr14	60868728	60868728	t_nmp_t_noto_no_foxa2	C1qtnf9	Tnfrsf19	Mipep
chr12	115824952	115824952	t_nmp_t_noto_no_foxa2	Mir6388	Zfp386
chr12	10556174	10556174	t_nmp_t_noto_no_foxa2	4931412M21	7420701I03Rik
chr8	6209058	6209058	t_nmp_t_noto_no_foxa2	Slc10a2	Efnb2
chr14	11501785	11501785	t_nmp_t_noto_no_foxa2	Fhit	Ptprg
chr3	102413181	102413181	t_nmp_t_noto_no_foxa2	A230001M10Rik	Ngf
chr2	28272645	28272645	t_nmp_t_noto_no_foxa2	Olfm1	Ppp1r26
chr10	50834083	50834083	t_nmp_t_noto_no_foxa2	Grik2	Sim1	Ascc3
chrX	166363459	166363459	t_nmp_t_noto_no_foxa2	Gemin8	Ofd1	Gpm6b
chr16	29921281	29921281	t_nmp_t_noto_no_foxa2	Opa1	Gm1968
chr1	10257348	10257348	t_nmp_t_noto_no_foxa2	Arfgef1	Cpa6
chr11	71636835	71636835	t_nmp_t_noto_no_foxa2	Nlrp1c-ps	Wscd1
chr9	49365740	49365740	t_nmp_t_noto_no_foxa2	Gm4894	Ankk1	Drd2
chrX	160149102	160149102	t_nmp_t_noto_no_foxa2	Pdha1	Gpr64
chr18	68101448	68101448	t_nmp_t_noto_no_foxa2	Cep192	Fam210a	Ldlrad4
chr4	52845549	52845549	t_nmp_t_noto_no_foxa2	4930552N02Rik	Olfr273
chr1	149988257	149988257	t_nmp_t_noto_no_foxa2	Pla2g4a	Mir7652
chr1	137639450	137639450	t_nmp_t_noto_no_foxa2	Nr5a2	Mir181a-1
chr5	29212066	29212066	t_nmp_t_noto_no_foxa2	9530036O11Rik	Lmbr1	Rnf32
chr13	103248434	103248434	t_nmp_t_noto_no_foxa2	Cd180	Srek1	Mast4
chr10	17805806	17805806	t_nmp_t_noto_no_foxa2	Cited2	Heca	Txlnb
chr16	45044900	45044900	t_nmp_t_noto_no_foxa2	Cd200r3	Ccdc80
chr19	36448211	36448211	t_nmp_t_noto_no_foxa2	Ankrd1	Hectd2	Pcgf5
chr13	60695761	60695761	t_nmp_t_noto_no_foxa2	Gm5084	BC051665	Dapk1
chr4	48565206	48565206	t_nmp_t_noto_no_foxa2	Msantd3	Tmeff1	Msantd3
chr14	53439675	53439675	t_nmp_t_noto_no_foxa2	Olfr1507	A430107P09Rik
chr3	26775074	26775074	t_nmp_t_noto_no_foxa2	Nlgn1	Ect2	Spata16
chr4	141281303	141281303	t_nmp_t_noto_no_foxa2	Arhgef19	Epha2
chr12	107562972	107562972	t_nmp_t_noto_no_foxa2	4933406K04Rik	4930465M20Rik
chr14	83014375	83014375	t_nmp_t_noto_no_foxa2	Olfm4	Pcdh17
chr13	109632533	109632533	t_nmp_t_noto_no_foxa2	Mir582	Mir1904	Pde4d
chr18	10414805	10414805	t_nmp_t_noto_no_foxa2	Rock1	Esco1	Greb1l
chr9	121415887	121415887	t_nmp_t_noto_no_foxa2	Ulk4	Cck	Trak1
chr19	21577462	21577462	t_nmp_t_noto_no_foxa2	Gda	1110059E24Rik
chr9	122101327	122101327	t_nmp_t_noto_no_foxa2	Pomgnt2	Snrk
chr12	86974222	86974222	t_nmp_t_noto_no_foxa2	Cipc	Zdhhc22
chr16	52294350	52294350	t_nmp_t_noto_no_foxa2	Cblb	4930404A05Rik	Alcam
chr14	54699787	54699787	t_nmp_t_noto_no_foxa2	1700123O20Rik	Cebpe
chr1	13622203	13622203	t_nmp_t_noto_no_foxa2	Tram1	Lactb2	Lactb2
chr6	55249870	55249870	t_nmp_t_noto_no_foxa2	Inmt	Aqp1	Fam188b
chr4	39399048	39399048	t_nmp_t_noto_no_foxa2	Lingo2	1700009N14Rik
chr12	36426853	36426853	t_nmp_t_noto_no_foxa2	Sostdc1	Meox2	Ispd
chr5	87685359	87685359	t_nmp_t_noto_no_foxa2	Csn1s1	Csn2	Csn1s1
chr2	12853899	12853899	t_nmp_t_noto_no_foxa2	Fam188a	Pter
chr7	96441165	96441165	t_nmp_t_noto_no_foxa2	Gm15412	Gm15413	Tenm4
chr1	76495281	76495281	t_nmp_t_noto_no_foxa2	Slc4a3	Mir6343	Gm17751
chr1	64635644	64635644	t_nmp_t_noto_no_foxa2	Mettl21a	2810408I11Rik
chr18	19332486	19332486	t_nmp_t_noto_no_foxa2	4930545E07Rik	Dsc3
chr10	122853703	122853703	t_nmp_t_noto_no_foxa2	Mir8104	Mirlet7i	Ppm1h
chr1	75909505	75909505	t_nmp_t_noto_no_foxa2	Slc4a3	Gm17751
chr9	13126608	13126608	t_nmp_t_noto_no_foxa2	4930568E12Rik	Jrkl
chr9	11721045	11721045	t_nmp_t_noto_no_foxa2	Cntn5	4930568E12Rik
chr2	49810290	49810290	t_nmp_t_noto_no_foxa2	Kif5c	Lypd6	Lypd6b
chr7	7038685	7038685	t_nmp_t_noto_no_foxa2	Aurkc	Zfp954
chr13	100582108	100582108	t_nmp_t_noto_no_foxa2	Ocln	Marveld2
chr7	26786476	26786476	t_nmp_t_noto_no_foxa2	Cyp2b19	Cyp2g1
chr16	52148192	52148192	t_nmp_t_noto_no_foxa2	5330426P16Rik	Alcam	Cblb
chr10	36175235	36175235	t_nmp_t_noto_no_foxa2	Frk	Hs3st5
chr2	45077860	45077860	t_nmp_t_noto_no_foxa2	Mir5129	Zeb2os	Zeb2
chr1	189601705	189601705	t_nmp_t_noto_no_foxa2	Kcnk2	Cenpf
chr4	51465507	51465507	t_nmp_t_noto_no_foxa2	Cylc2	C630028M04Rik
chr6	124054606	124054606	t_nmp_t_noto_no_foxa2	Vmn2r25	Vmn2r27	Vmn2r26
chr6	51636004	51636004	t_nmp_t_noto_no_foxa2	Snx10	Skap2
chr15	66962656	66962656	t_nmp_t_noto_no_foxa2	Wisp1	St3gal1	Ndrg1
chr6	108571537	108571537	t_nmp_t_noto_no_foxa2	Itpr1	0610040F04Rik
chrX	66063763	66063763	t_nmp_t_noto_no_foxa2	Ctag2	Slitrk2
chr3	71741051	71741051	t_nmp_t_noto_no_foxa2	Gm6634	Sis
chr3	64121858	64121858	t_nmp_t_noto_no_foxa2	Vmn2r1	Vmn2r3	Vmn2r2
chr17	42291901	42291901	t_nmp_t_noto_no_foxa2	Mut	Ptchd4
chr12	8182951	8182951	t_nmp_t_noto_no_foxa2	Apob	1110057K04Rik
chr6	35567456	35567456	t_nmp_t_noto_no_foxa2	Mtpn	9330158H04Rik
chr16	22538740	22538740	t_nmp_t_noto_no_foxa2	Mir8095	Crygs	Dgkg
chr10	96901070	96901070	t_nmp_t_noto_no_foxa2	Btg1	4930556N09Rik
chr17	51570763	51570763	t_nmp_t_noto_no_foxa2	C330011F03Rik	Satb1	Mir669a-1	Mir669p-2
chr8	29121903	29121903	t_nmp_t_noto_no_foxa2	Gm8096	4933433F19Rik	Unc5d
chr1	3649106	3649106	t_nmp_t_noto_no_foxa2	Rp1		Xkr4
chr12	46646532	46646532	t_nmp_t_noto_no_foxa2	Stxbp6	Nova1
chr7	56112085	56112085	t_nmp_t_noto_no_foxa2	Nipa1	Oca2	Herc2
chr1	37327482	37327482	t_nmp_t_noto_no_foxa2	Cnga3	Inpp4a	Inpp4a
chr6	145325157	145325157	t_nmp_t_noto_no_foxa2	Gm15706	1700073E17Rik
chr5	70199025	70199025	t_nmp_t_noto_no_foxa2	Gnpda2	Gabrg1
chr3	44659492	44659492	t_nmp_t_noto_no_foxa2	D3Ertd751e	2610316D01Rik
chr1	114813332	114813332	t_nmp_t_noto_no_foxa2	Dsel	Cntnap5a
chr17	36096944	36096944	t_nmp_t_noto_no_foxa2	H2-Bl	C920025E04Rik
chr2	140079552	140079552	t_nmp_t_noto_no_foxa2	Tasp1	Esf1
chr18	17433135	17433135	t_nmp_t_noto_no_foxa2	4921533I20Rik	4930545E07Rik
chr4	147506210	147506210	t_nmp_t_noto_no_foxa2	4933438K21Rik	Gm13154	Gm13152
chr5	64487962	64487962	t_nmp_t_noto_no_foxa2	C030018K13Rik	Gm3716	C030018K13Rik
chr14	120245322	120245322	t_nmp_t_noto_no_foxa2	Oxgr1	Mbnl2
chr12	8402718	8402718	t_nmp_t_noto_no_foxa2	Hs1bp3	Rhob
chr17	69198854	69198854	t_nmp_t_noto_no_foxa2	Tmem200c	2410021H03Rik	Epb4.1l3
chr12	57572611	57572611	t_nmp_t_noto_no_foxa2	Foxa1	Sstr1	4921506M07Rik
chr18	47803497	47803497	t_nmp_t_noto_no_foxa2	Gm5095	G630055G22Rik
chr4	57640554	57640554	t_nmp_t_noto_no_foxa2	1700042G15Rik	Akap2	Palm2
chr9	40723660	40723660	t_nmp_t_noto_no_foxa2	Gramd1b	Hspa8	Clmp
chr11	20805766	20805766	t_nmp_t_noto_no_foxa2	Aftph	Lgalsl
chr10	41675573	41675573	t_nmp_t_noto_no_foxa2	Ccdc162	Cep57l1
chr1	84872341	84872341	t_nmp_t_noto_no_foxa2	Trip12	Slc16a14	Fbxo36
chr14	26380837	26380837	t_nmp_t_noto_no_foxa2	Duxbl3	Slmap	4933413J09Rik
chr15	6972355	6972355	t_nmp_t_noto_no_foxa2	Osmr	Lifr
chr3	45431873	45431873	t_nmp_t_noto_no_foxa2	Pcdh10	Pabpc4l	Pcdh10	1700027H10Rik
chr8	33230905	33230905	t_nmp_t_noto_no_foxa2	Gm3985	Wrn	Wrn
chr3	50568227	50568227	t_nmp_t_noto_no_foxa2	Slc7a11	Ccrn4l
chr17	64578313	64578313	t_nmp_t_noto_no_foxa2	AU016765	Man2a1
chr9	103636757	103636757	t_nmp_t_noto_no_foxa2	4932413F04Rik	Nphp3	Tmem108
chr1	108094847	108094847	t_nmp_t_noto_no_foxa2	D830032E09Rik	Cdh7
chr1	41131627	41131627	t_nmp_t_noto_no_foxa2	Tmem182	4930448I06Rik
chr15	59502360	59502360	t_nmp_t_noto_no_foxa2	E430025E21Rik	Trib1	Nsmce2
chr8	61629876	61629876	t_nmp_t_noto_no_foxa2	Palld	Ddx60	Palld
chr1	91043447	91043447	t_nmp_t_noto_no_foxa2	Rab17	Lrrfip1	Lrrfip1
chr13	34446959	34446959	t_nmp_t_noto_no_foxa2	Slc22a23	Pxdc1
chr5	66996344	66996344	t_nmp_t_noto_no_foxa2	Uchl1	Phox2b	Limch1
chr6	90898496	90898496	t_nmp_t_noto_no_foxa2	Iqsec1	Nup210
chr5	148621622	148621622	t_nmp_t_noto_no_foxa2	Ubl3	2210417A02Rik
chr3	3349750	3349750	t_nmp_t_noto_no_foxa2	Hnf4g
chr16	44671512	44671512	t_nmp_t_noto_no_foxa2	Boc	BC027231
chrX	95035118	95035118	t_nmp_t_noto_no_foxa2	Spin4	Arhgef9
chr1	10603694	10603694	t_nmp_t_noto_no_foxa2	Arfgef1	Mir467e	Cpa6
chr19	26461830	26461830	t_nmp_t_noto_no_foxa2	Dmrt2	Smarca2
chr8	104061447	104061447	t_nmp_t_noto_no_foxa2	4933400L20Rik	Cdh5
chr13	37561998	37561998	t_nmp_t_noto_no_foxa2	Ly86	Rreb1
chr18	53329610	53329610	t_nmp_t_noto_no_foxa2	Snx2	Ppic	Snx24
chr18	11211219	11211219	t_nmp_t_noto_no_foxa2	Gata6	Rbbp8
chr1	11340818	11340818	t_nmp_t_noto_no_foxa2	Prex2	A830018L16Rik
chr14	12966705	12966705	t_nmp_t_noto_no_foxa2	Cadps	Gm5087
chr7	72611004	72611004	t_nmp_t_noto_no_foxa2	Mctp2	Gm6567
chr15	31311263	31311263	t_nmp_t_noto_no_foxa2	Dap	Ankrd33b	Ankrd33b
chr3	109820504	109820504	t_nmp_t_noto_no_foxa2	Vav3	Ntng1	Ntng1
chr7	18746781	18746781	t_nmp_t_noto_no_foxa2	Psg22	Sycp1-ps1
chr18	49727521	49727521	t_nmp_t_noto_no_foxa2	1700044K03Rik	1700065O20Rik	Dtwd2
chr1	43591634	43591634	t_nmp_t_noto_no_foxa2	Nck2	1500015O10Rik
chr5	18082609	18082609	t_nmp_t_noto_no_foxa2	Gnat3	Gnai1
chr3	50026123	50026123	t_nmp_t_noto_no_foxa2	Pcdh18	Slc7a11
chr1	104464120	104464120	t_nmp_t_noto_no_foxa2	Gm20268	Cdh20
chr6	26776663	26776663	t_nmp_t_noto_no_foxa2	Gm20756	Grm8
chr14	46704446	46704446	t_nmp_t_noto_no_foxa2	4933425B07Rik	Cdkn3
chr4	90211781	90211781	t_nmp_t_noto_no_foxa2	Dmrta1	Zfp352
chr1	139027794	139027794	t_nmp_t_noto_no_foxa2	4930596I21Rik	Crb1	Dennd1b
chr2	14837913	14837913	t_nmp_t_noto_no_foxa2	Gm13315	Cacnb2	Cacnb2
chr18	8379797	8379797	t_nmp_t_noto_no_foxa2	Wac	Fzd8
chr3	14685975	14685975	t_nmp_t_noto_no_foxa2	Car13	Car1
chr12	6087313	6087313	t_nmp_t_noto_no_foxa2	2810032G03Rik	1700101O22Rik
chr3	14249752	14249752	t_nmp_t_noto_no_foxa2	Ralyl	Gm6300
chr2	137190706	137190706	t_nmp_t_noto_no_foxa2	Jag1	Btbd3
chr9	19747145	19747145	t_nmp_t_noto_no_foxa2	Olfr857	Olfr58
chr3	40678950	40678950	t_nmp_t_noto_no_foxa2	1700017G19Rik	Slc25a31	Intu
chr19	45723029	45723029	t_nmp_t_noto_no_foxa2	Fbxw4	4933429K18Rik	4933429K18Rik
chr15	36706779	36706779	t_nmp_t_noto_no_foxa2	Pabpc1	Ywhaz
chr7	49519435	49519435	t_nmp_t_noto_no_foxa2	E2f8	Dbx1	Nav2
chr7	13367740	13367740	t_nmp_t_noto_no_foxa2	Pla2g4c	Cabp5
chr3	27788320	27788320	t_nmp_t_noto_no_foxa2	Fndc3b	Tmem212
chr1	136769263	136769263	t_nmp_t_noto_no_foxa2	Gm16880	Nr5a2
chr11	20772690	20772690	t_nmp_t_noto_no_foxa2	Aftph	Lgalsl
chr1	83989879	83989879	t_nmp_t_noto_no_foxa2	Sphkap	Pid1
chr18	74194934	74194934	t_nmp_t_noto_no_foxa2	Mapk4	Ska1	Ska1
chr4	89508595	89508595	t_nmp_t_noto_no_foxa2	Cdkn2b	Dmrta1
chr6	146783681	146783681	t_nmp_t_noto_no_foxa2	Stk38l	Arntl2	Stk38l
chr10	31149278	31149278	t_nmp_t_noto_no_foxa2	Hey2	Hddc2
chr2	116691415	116691415	t_nmp_t_noto_no_foxa2	2810405F15Rik	Tmco5
chr5	65595335	65595335	t_nmp_t_noto_no_foxa2	Smim14	Pds5a	Ube2k
chr9	8024520	8024520	t_nmp_t_noto_no_foxa2	Yap1	AK129341	9230110C19Rik
chr1	6955396	6955396	t_nmp_t_noto_no_foxa2	St18	Pcmtd1
chr11	10511576	10511576	t_nmp_t_noto_no_foxa2	Abca13	Vwc2
chr18	24829680	24829680	t_nmp_t_noto_no_foxa2	Mocos	Tpgs2	Fhod3
chr13	35915308	35915308	t_nmp_t_noto_no_foxa2	Rpp40	Ppp1r3g
chr2	21990565	21990565	t_nmp_t_noto_no_foxa2	Gpr158	Myo3a
chr14	99279845	99279845	t_nmp_t_noto_no_foxa2	Pibf1	Klf5
chr9	59941197	59941197	t_nmp_t_noto_no_foxa2	Myo9a	Nr2e3	Nr2e3
chr2	60019278	60019278	t_nmp_t_noto_no_foxa2	Wdsub1	March7	Baz2b
chr18	10307812	10307812	t_nmp_t_noto_no_foxa2	Rock1	Greb1l
chr10	81435083	81435083	t_nmp_t_noto_no_foxa2	Nfic	Celf5
chr18	35889163	35889163	t_nmp_t_noto_no_foxa2	Cxxc5	Psd2
chr4	49613589	49613589	t_nmp_t_noto_no_foxa2	Tmem246	Rnf20
chr13	47773163	47773163	t_nmp_t_noto_no_foxa2	Rnf144b	G630093K05Rik
chr1	60778856	60778856	t_nmp_t_noto_no_foxa2	Cd28	Ctla4
chr13	6189175	6189175	t_nmp_t_noto_no_foxa2	Klf6	Pitrm1
chr14	122555228	122555228	t_nmp_t_noto_no_foxa2	Zic2	Ggact	Pcca
chrX	138935575	138935575	t_nmp_t_noto_no_foxa2	Il1rapl2	Serpina7	Nrk
chr6	138243538	138243538	t_nmp_t_noto_no_foxa2	Mgst1	Lmo3
chr4	142452980	142452980	t_nmp_t_noto_no_foxa2	Kazn	Prdm2
chr14	116837418	116837418	t_nmp_t_noto_no_foxa2	Gpc5	Gpc6
chr9	35424715	35424715	t_nmp_t_noto_no_foxa2	4933422A05Rik	Cdon
chr15	64247076	64247076	t_nmp_t_noto_no_foxa2	Fam49b	Adcy8	Asap1
chr15	37812380	37812380	t_nmp_t_noto_no_foxa2	Ncald	Rrm2b
chr13	84569688	84569688	t_nmp_t_noto_no_foxa2	Tmem161b	Ccnh
chr5	102139307	102139307	t_nmp_t_noto_no_foxa2	Wdfy3	Arhgap24
chr7	83386366	83386366	t_nmp_t_noto_no_foxa2	4933430H16Rik	Tmc3
chr15	13100543	13100543	t_nmp_t_noto_no_foxa2	Drosha	Cdh9	Cdh6
chr1	111826443	111826443	t_nmp_t_noto_no_foxa2	Cdh19	Dsel
chr1	157001375	157001375	t_nmp_t_noto_no_foxa2	Ralgps2	Tex35
chr15	79452757	79452757	t_nmp_t_noto_no_foxa2	Csnk1e	Kcnj4
chr1	156366711	156366711	t_nmp_t_noto_no_foxa2	Nphs2	Soat1
chr8	104982478	104982478	t_nmp_t_noto_no_foxa2	Ces2g	Ces2h
chr8	26716143	26716143	t_nmp_t_noto_no_foxa2	Thap1	2310008N11Rik
chr8	18694201	18694201	t_nmp_t_noto_no_foxa2	Csmd1	Agpat5	Mcph1	Angpt2
chr2	51207631	51207631	t_nmp_t_noto_no_foxa2	Rnd3	Gm13497
chr19	27744945	27744945	t_nmp_t_noto_no_foxa2	C030016D13Rik	Rfx3
chr15	31331837	31331837	t_nmp_t_noto_no_foxa2	Dap	Ropn1l	Ankrd33b
chr2	148060428	148060428	t_nmp_t_noto_no_foxa2	Foxa2	Sstr4
chr8	66869732	66869732	t_nmp_t_noto_no_foxa2	Npy1r	Nat1	Naf1
chr8	56996873	56996873	t_nmp_t_noto_no_foxa2	Fbxo8	LOC102636514
chr6	10861796	10861796	t_nmp_t_noto_no_foxa2	Nxph1	AA545190
chr7	52798836	52798836	t_nmp_t_noto_no_foxa2	1700015G11Rik	Mir6238
chr12	32169367	32169367	t_nmp_t_noto_no_foxa2	Prkar2b	Pik3cg	Pik3cg
chr5	149957202	149957202	t_nmp_t_noto_no_foxa2	4930500F04Rik	Rxfp2
chr15	42767177	42767177	t_nmp_t_noto_no_foxa2	Angpt1	Rspo2
chr12	45947019	45947019	t_nmp_t_noto_no_foxa2	Stxbp6	Nova1
chr16	41975526	41975526	t_nmp_t_noto_no_foxa2	Igsf11	Gap43	Lsamp
chr13	28942263	28942263	t_nmp_t_noto_no_foxa2	2610307P16Rik	Sox4
chr11	62711993	62711993	t_nmp_t_noto_no_foxa2	Mmgt2	Zfp286	Zfp287
chr2	42901702	42901702	t_nmp_t_noto_no_foxa2	Lrp1b	Kynu
chr12	11232555	11232555	t_nmp_t_noto_no_foxa2	Msgn1	Gen1
chr4	125596190	125596190	t_nmp_t_noto_no_foxa2	Mir692-2b	2610028E06Rik	Grik3
chr13	12198109	12198109	t_nmp_t_noto_no_foxa2	Gm10336	Actn2	Mtr
chr4	22667869	22667869	t_nmp_t_noto_no_foxa2	Pou3f2	Mms22l
chr3	115067985	115067985	t_nmp_t_noto_no_foxa2	Mir669b	Olfm3	Olfm3
chr14	30896178	30896178	t_nmp_t_noto_no_foxa2	Mustn1	Itih3	Itih4
chr8	103933073	103933073	t_nmp_t_noto_no_foxa2	4933400L20Rik	Cdh5
chr17	50482700	50482700	t_nmp_t_noto_no_foxa2	Dazl	Plcl2
chr13	64031464	64031464	t_nmp_t_noto_no_foxa2	Ercc6l2	Hsd17b3
chr10	39975989	39975989	t_nmp_t_noto_no_foxa2	G630090E17Rik	AI317395	BC021785
chr12	119267168	119267168	t_nmp_t_noto_no_foxa2	Itgb8	Macc1
chr1	187276357	187276357	t_nmp_t_noto_no_foxa2	Spata17	Esrrg	Gpatch2
chr14	24579698	24579698	t_nmp_t_noto_no_foxa2	Rps24	4930572O13Rik
chr6	18194640	18194640	t_nmp_t_noto_no_foxa2	Asz1	Cttnbp2	Cftr
chr8	114973374	114973374	t_nmp_t_noto_no_foxa2	Clec3a	Maf	Wwox
chr2	93176944	93176944	t_nmp_t_noto_no_foxa2	Prdm11	Trp53i11
chr6	44040811	44040811	t_nmp_t_noto_no_foxa2	Tpk1	Cntnap2
chr18	33950698	33950698	t_nmp_t_noto_no_foxa2	2410004N09Rik	Gm10548	Epb4.1l4a
chr4	23994788	23994788	t_nmp_t_noto_no_foxa2	Pou3f2	Mms22l
chr6	66444739	66444739	t_nmp_t_noto_no_foxa2	4930544G11Rik	Mad2l1
chr15	8842413	8842413	t_nmp_t_noto_no_foxa2	Slc1a3	Ranbp3l
chr15	47387154	47387154	t_nmp_t_noto_no_foxa2	4930548G14Rik	Csmd3
chr12	55027235	55027235	t_nmp_t_noto_no_foxa2	Baz1a	2700097O09Rik
chr1	182991322	182991322	t_nmp_t_noto_no_foxa2	Tlr5	Disp1
chr15	11197503	11197503	t_nmp_t_noto_no_foxa2	Rxfp3	Tars	Adamts12
chr9	56187496	56187496	t_nmp_t_noto_no_foxa2	Tspan3	Peak1
chr14	13732319	13732319	t_nmp_t_noto_no_foxa2	Sntn	Thoc7
chr3	18646709	18646709	t_nmp_t_noto_no_foxa2	4930433B08Rik	Armc1
chr6	108869509	108869509	t_nmp_t_noto_no_foxa2	Edem1	Grm7
chr1	65820873	65820873	t_nmp_t_noto_no_foxa2	Pth2r	Crygf
chr5	102145400	102145400	t_nmp_t_noto_no_foxa2	Wdfy3	Arhgap24
chr12	94831496	94831496	t_nmp_t_noto_no_foxa2	Mir8099-1	Flrt2
chr2	178250314	178250314	t_nmp_t_noto_no_foxa2	Zfp931	Sycp2	Phactr3
chr17	80708987	80708987	t_nmp_t_noto_no_foxa2	Cdkl4	Tmem178	Map4k3
chr5	77163973	77163973	t_nmp_t_noto_no_foxa2	Hopx	Spink2
chr17	50525270	50525270	t_nmp_t_noto_no_foxa2	Dazl	Tbc1d5	Plcl2
chr2	44667275	44667275	t_nmp_t_noto_no_foxa2	Arhgap15	Zeb2	Gtdc1
chr8	121209252	121209252	t_nmp_t_noto_no_foxa2	Foxl1	1700018B08Rik
chr11	26121181	26121181	t_nmp_t_noto_no_foxa2	4933427E13Rik	Mir6372	5730522E02Rik
chr8	43300230	43300230	t_nmp_t_noto_no_foxa2	Triml2	Adam26b	Zfp42
chr4	24888040	24888040	t_nmp_t_noto_no_foxa2	Klhl32	Ndufaf4
chr18	25181455	25181455	t_nmp_t_noto_no_foxa2	Tpgs2	Celf4	AW554918
chr2	128265166	128265166	t_nmp_t_noto_no_foxa2	Bcl2l11	Gm14005
chr10	99979291	99979291	t_nmp_t_noto_no_foxa2	Csl	Kitl
chr8	46584672	46584672	t_nmp_t_noto_no_foxa2	Cenpu	Casp3	Primpol
chr15	38942494	38942494	t_nmp_t_noto_no_foxa2	Atp6v1c1	Fzd6	Baalc
chr5	110417784	110417784	t_nmp_t_noto_no_foxa2	Fbrsl1	LOC101056043	Fbrsl1
chr4	125212431	125212431	t_nmp_t_noto_no_foxa2	Zc3h12a	Grik3
chr18	64869808	64869808	t_nmp_t_noto_no_foxa2	Atp8b1	Nedd4l
chr2	10283529	10283529	t_nmp_t_noto_no_foxa2	Itih5	Sfmbt2
chr15	28161856	28161856	t_nmp_t_noto_no_foxa2	Trio	Dnah5
chr16	42041762	42041762	t_nmp_t_noto_no_foxa2	Igsf11	Gap43	Lsamp
chr2	32409312	32409312	t_nmp_t_noto_no_foxa2	Ptges2	Slc25a25
chr1	103026522	103026522	t_nmp_t_noto_no_foxa2	Gm20268	Cdh20
chr4	45552763	45552763	t_nmp_t_noto_no_foxa2	Shb	Gm829
chr2	110614550	110614550	t_nmp_t_noto_no_foxa2	Fibin	Ano3	Slc5a12
chr18	83826966	83826966	t_nmp_t_noto_no_foxa2	4921531P14Rik	Tshz1
chr3	58870105	58870105	t_nmp_t_noto_no_foxa2	4930593A02Rik	Med12l	Clrn1
chr10	24166380	24166380	t_nmp_t_noto_no_foxa2	Taar9	Moxd1	Stx7
chr9	61089225	61089225	t_nmp_t_noto_no_foxa2	Gm5122	4933433G08Rik
chr5	20576082	20576082	t_nmp_t_noto_no_foxa2	4921504A21Rik	Phtf2	Magi2
chr11	8824844	8824844	t_nmp_t_noto_no_foxa2	Tns3	Hus1
chr11	42700738	42700738	t_nmp_t_noto_no_foxa2	Gabrb2	Atp10b
chr15	67210332	67210332	t_nmp_t_noto_no_foxa2	St3gal1	1700012I11Rik
chr18	28416562	28416562	t_nmp_t_noto_no_foxa2	Celf4	4930474G06Rik
chr10	103790873	103790873	t_nmp_t_noto_no_foxa2	Slc6a15	Gm21293
chr10	117318457	117318457	t_nmp_t_noto_no_foxa2	Lyz1	Cpsf6
chr4	18794211	18794211	t_nmp_t_noto_no_foxa2	Mmp16	Cngb3
chr10	71502495	71502495	t_nmp_t_noto_no_foxa2	Ipmk	1700049L16Rik
chr15	57086007	57086007	t_nmp_t_noto_no_foxa2	Has2	Slc22a22
chr2	49897532	49897532	t_nmp_t_noto_no_foxa2	Kif5c	Lypd6	Lypd6b
chr1	63453602	63453602	t_nmp_t_noto_no_foxa2	Zdbf2	Dytn	Adam23
chr1	183158258	183158258	t_nmp_t_noto_no_foxa2	Disp1	Brox	Disp1
chr13	45820580	45820580	t_nmp_t_noto_no_foxa2	Gmpr	Stmnd1	Atxn1
chr2	66177224	66177224	t_nmp_t_noto_no_foxa2	Galnt3	Ttc21b
chr3	33482890	33482890	t_nmp_t_noto_no_foxa2	Pex5l	Ttc14
chr18	36117777	36117777	t_nmp_t_noto_no_foxa2	4930471G03Rik	Pura	Nrg2
chr13	67909869	67909869	t_nmp_t_noto_no_foxa2	BC048507	Mtrr
chr7	108909756	108909756	t_nmp_t_noto_no_foxa2	Olfr519	Nlrp10
chr16	90521617	90521617	t_nmp_t_noto_no_foxa2	Hunk	Mis18a
chr14	118385789	118385789	t_nmp_t_noto_no_foxa2	Gm9376	Abcc4	1700044C05Rik
chrX	39512914	39512914	t_nmp_t_noto_no_foxa2	Cypt15	Cypt14
chr14	14906095	14906095	t_nmp_t_noto_no_foxa2	Slc4a7	Lrrc3b	Nek10
chr12	86612644	86612644	t_nmp_t_noto_no_foxa2	Esrrb	Vash1
chr4	108019122	108019122	t_nmp_t_noto_no_foxa2	Slc1a7	Scp2	Podn
chr2	48099258	48099258	t_nmp_t_noto_no_foxa2	1700019E08Rik	Acvr2a
chr5	51779790	51779790	t_nmp_t_noto_no_foxa2	Ppargc1a	Mir6417
chr19	57891074	57891074	t_nmp_t_noto_no_foxa2	6720468P15Rik	Mir5623	Atrnl1
chr10	66814481	66814481	t_nmp_t_noto_no_foxa2	1700023F02Rik	LOC102634101
chr9	57807497	57807497	t_nmp_t_noto_no_foxa2	Clk3	Ubl7	Arid3b
chr6	98972562	98972562	t_nmp_t_noto_no_foxa2	Gm765	Eif4e3	Foxp1
chr4	99561534	99561534	t_nmp_t_noto_no_foxa2	Atg4c	Foxd3
chr16	12691836	12691836	t_nmp_t_noto_no_foxa2	Shisa9	1700003L19Rik
chr17	32741075	32741075	t_nmp_t_noto_no_foxa2	Cyp4f15	Zfp871
chr6	99567242	99567242	t_nmp_t_noto_no_foxa2	Foxp1	Eif4e3
chr3	64206317	64206317	t_nmp_t_noto_no_foxa2	Vmn2r2	Vmn2r3
chr16	11490992	11490992	t_nmp_t_noto_no_foxa2	Tnfrsf17	Cpped1	Snx29
chr13	33206005	33206005	t_nmp_t_noto_no_foxa2	Serpinb9d	Serpinb9e	Serpinb9d
chr1	135194628	135194628	t_nmp_t_noto_no_foxa2	Gpr37l1	Elf3
chr17	73217505	73217505	t_nmp_t_noto_no_foxa2	Lbh	Capn13	Lclat1
chr13	64258283	64258283	t_nmp_t_noto_no_foxa2	Cdc14b	Aaed1	Cdc14b	1810034E14Rik
chr5	123546559	123546559	t_nmp_t_noto_no_foxa2	Diablo	Clip1	Vps33a
chr9	31414034	31414034	t_nmp_t_noto_no_foxa2	Prdm10	Tmem45b	Nfrkb
chr3	10239739	10239739	t_nmp_t_noto_no_foxa2	Fabp4	Fabp12	Fabp12
chr18	61067869	61067869	t_nmp_t_noto_no_foxa2	Cdx1	Csf1r	Pdgfrb
chr18	27627329	27627329	t_nmp_t_noto_no_foxa2	Celf4	4930474G06Rik
chr16	88042876	88042876	t_nmp_t_noto_no_foxa2	Bach1	Cldn17	Grik1
chr1	138571870	138571870	t_nmp_t_noto_no_foxa2	Atp6v1g3	Gm5833	Nek7
chr17	21367534	21367534	t_nmp_t_noto_no_foxa2	Vmn1r237	Zfp677
chr4	136031253	136031253	t_nmp_t_noto_no_foxa2	Tceb3	Rpl11
chr6	105202261	105202261	t_nmp_t_noto_no_foxa2	Cntn6	Gm19757
chr8	66550209	66550209	t_nmp_t_noto_no_foxa2	Tktl2	Npy5r
chr14	93499882	93499882	t_nmp_t_noto_no_foxa2	4930474H20Rik	4921530L21Rik	Pcdh9
chr7	16365424	16365424	t_nmp_t_noto_no_foxa2	Bbc3	Zc3h4	Sae1
chr12	89954711	89954711	t_nmp_t_noto_no_foxa2	Mir466b-3	Dio2	Nrxn3
chrX	89822857	89822857	t_nmp_t_noto_no_foxa2	4932429P05Rik	4930415L06Rik
chr1	13525459	13525459	t_nmp_t_noto_no_foxa2	Ncoa2	Tram1
chr18	55087319	55087319	t_nmp_t_noto_no_foxa2	Zfp608	Gramd3
chr18	47433071	47433071	t_nmp_t_noto_no_foxa2	Sema6a	9130209A04Rik
chr4	40776796	40776796	t_nmp_t_noto_no_foxa2	Smu1	B4galt1
chr16	37704054	37704054	t_nmp_t_noto_no_foxa2	Ndufb4	Fstl1
chr10	51805239	51805239	t_nmp_t_noto_no_foxa2	4933411G06Rik	Vgll2
chr12	28832430	28832430	t_nmp_t_noto_no_foxa2	Trappc12	Myt1l	Tssc1
chr6	12833519	12833519	t_nmp_t_noto_no_foxa2	Thsd7a	Tmem106b
chr8	115400530	115400530	t_nmp_t_noto_no_foxa2	Wwox	Maf
chr8	61702916	61702916	t_nmp_t_noto_no_foxa2	Palld	Ddx60	Palld
chr16	97595211	97595211	t_nmp_t_noto_no_foxa2	Mx2	Ripk4	Tmprss2
chr5	77656787	77656787	t_nmp_t_noto_no_foxa2	Pea15b	Mir669m-1
chr9	6835066	6835066	t_nmp_t_noto_no_foxa2	Pdgfd	Dync2h1
chr3	62387779	62387779	t_nmp_t_noto_no_foxa2	Rap2b	Dhx36	Arhgef26
chr5	87794879	87794879	t_nmp_t_noto_no_foxa2	Csn1s2a	Csn1s2b
chr10	95654721	95654721	t_nmp_t_noto_no_foxa2	Nudt4	Eea1
chr16	29915570	29915570	t_nmp_t_noto_no_foxa2	Opa1	Gm1968
chr10	5008162	5008162	t_nmp_t_noto_no_foxa2	Esr1	Syne1	Esr1
chr7	73222649	73222649	t_nmp_t_noto_no_foxa2	Gm6567	LOC100505025
chr5	48014030	48014030	t_nmp_t_noto_no_foxa2	4930405L22Rik	Mir218-1	Slit2
chr15	25027326	25027326	t_nmp_t_noto_no_foxa2	Cdh18	Basp1
chr12	110871520	110871520	t_nmp_t_noto_no_foxa2	Zfp839	Cinp	Zfp839	Cinp
chr15	71921248	71921248	t_nmp_t_noto_no_foxa2	Fam135b	Kcnk9	Col22a1
chr14	24260659	24260659	t_nmp_t_noto_no_foxa2	Dlg5	E330034G19Rik
chr9	16438215	16438215	t_nmp_t_noto_no_foxa2	Fat3	Chordc1
chr4	8910268	8910268	t_nmp_t_noto_no_foxa2	Chd7	Clvs1
chrX	158399854	158399854	t_nmp_t_noto_no_foxa2	Cnksr2	Rps6ka3
chr15	32006168	32006168	t_nmp_t_noto_no_foxa2	Fam173b	Tas2r119
[truncated: 1,729 more rows]
