# Supplementary material for: Genome-wide identification of notochord enhancers comprising the regulatory landscape of the brachyury locus in mouse
Source: Development. 2023 Nov 9;150(22):dev202111. doi: 10.1242/dev.202111 (PMC10651091; doi:10.1242/dev.202111)
Supplement: Table S4. List of the 319 notochord genes with and number of associated enhancercategories. [file develop-150-202111-TableS4.xlsx]

## Sheet: Sheet1
Gene	Cat. 1	Cat. 2	Cat. 3	Cat. 4	Cat. 5	Cat. 6	Cat. 7
0610011F06Rik	0	0	0	0	0	0	0
0610031J06Rik	0	0	0	0	0	0	0
1500017E21Rik	0	0	0	0	0	0	0
1700001L05Rik	0	0	0	0	0	0	0
2310045N01Rik	0	0	0	0	0	0	0
2410003L11Rik	0	0	0	0	0	0	0
2610316D01Rik	0	1	0	2	1	0	3
4921506M07Rik	0	0	0	1	0	0	0
4930500J02Rik	0	0	0	0	0	0	0
5430416N02Rik	0	0	0	0	0	0	0
A830018L16Rik	0	0	2	4	1	0	0
AW146154	0	0	0	0	0	0	0
Abhd3	0	0	0	0	0	0	0
Acadl	0	0	0	0	0	0	0
Acn9	0	1	0	1	0	0	0
Adam12	0	0	0	0	0	0	0
Adam22	0	1	0	0	0	0	0
Adcy8	0	1	0	2	0	1	0
Aes	0	0	0	0	0	0	0
Akr1b8	0	0	0	0	0	0	0
Alcam	0	1	0	3	1	1	0
Aldh2	0	0	0	0	0	0	0
Amdhd2	0	0	0	0	0	0	0
Anxa2	0	1	0	0	0	1	0
Apela	0	0	0	0	0	1	0
Aplnr	0	0	0	0	0	0	0
Arhgef16	0	0	0	0	0	0	0
Arhgef26	0	1	0	1	0	1	0
Arhgef28	0	1	0	0	0	0	1
Arl4a	0	0	0	1	2	0	1
Asb4	0	0	0	0	0	0	1
Atp1a2	0	0	0	0	0	0	0
Atp8a1	0	2	0	0	0	0	0
Avpr1b	0	0	0	0	0	0	0
B3gnt7	0	1	0	0	0	0	0
B9d2	0	0	0	0	0	0	0
Bgn	0	0	0	0	0	0	0
Bicc1	0	1	0	0	0	0	0
Bmp2	0	0	1	1	1	1	1
Bmp5	0	0	0	0	0	1	1
Bmp7	0	0	2	0	0	0	0
Boc	0	0	0	1	0	0	0
Btg3	0	0	0	0	0	0	0
Ccdc122	0	0	0	0	0	0	0
Ccdc28a	0	0	0	0	0	0	1
Ccdc28b	0	0	0	0	0	0	0
Ccdc64	0	0	0	0	0	1	0
Cd38	0	0	0	0	0	0	0
Cd44	0	0	0	1	0	0	0
Cd47	0	1	1	0	0	0	0
Cdh3	0	0	0	0	0	0	0
Cdk20	0	0	0	0	0	0	0
Cdkn1c	0	0	0	0	0	0	0
Ceacam1	0	0	0	0	1	0	0
Ceacam20	0	0	0	0	0	0	0
Celf2	0	1	0	3	0	0	1
Cep44	0	0	0	0	0	0	0
Chrd	0	0	0	1	0	0	0
Chrm2	0	0	0	2	0	1	0
Ckb	0	0	0	0	0	0	0
Cldn6	0	0	0	0	0	0	0
Clu	0	0	0	0	0	0	0
Cmtm8	0	0	0	0	0	0	0
Cobl	0	1	0	2	1	0	0
Colec12	0	1	0	0	0	1	0
Commd3	0	0	0	0	0	0	0
Comp	0	0	0	0	0	0	0
Cox6b2	0	0	0	0	0	0	0
Cpa6	0	0	1	2	0	0	0
Creb3l1	0	0	0	0	0	1	0
Crip1	0	0	0	0	0	0	0
Crlf1	0	0	0	0	0	0	0
Ctdspl	0	0	0	0	0	0	0
Cthrc1	0	0	1	0	0	0	0
Ctsc	0	0	1	1	0	0	2
Ctsf	0	0	0	0	0	0	0
Cxx1c	0	0	0	0	0	0	0
Cyp2d26	0	0	0	0	0	0	0
D230030E09Rik	0	0	0	0	0	0	0
D6Ertd527e	0	0	0	0	1	0	0
Dand5	0	0	0	0	0	0	0
Dcxr	0	0	0	0	0	0	0
Ddah1	0	0	1	0	0	1	0
Ddrgk1	0	0	0	0	0	0	0
Ddx58	0	0	0	0	0	0	1
Dennd2c	0	0	0	1	0	0	0
Dkk1	0	0	0	0	0	0	0
Dmgdh	0	0	0	1	0	0	0
Dph1	0	0	0	0	0	0	0
Dsp	0	0	0	0	0	0	0
Dtna	0	0	0	0	0	0	0
Ebp	0	0	0	0	0	0	0
Edil3	0	0	0	2	0	0	0
Emp1	0	0	0	0	0	1	0
Epb4.1l4a	1	0	0	1	0	0	1
Epha2	0	1	0	3	0	0	0
Ephb3	0	0	0	0	0	0	0
Erap1	0	0	0	0	0	0	0
Etl4	0	3	0	2	0	3	1
Fam134b	0	0	0	0	0	0	3
Fam173a	0	0	0	0	0	0	0
Fam210b	0	0	0	0	0	0	0
Fam214a	0	0	0	2	0	0	0
Fblim1	0	0	0	0	0	0	0
Fermt1	0	0	0	1	1	1	0
Fgd6	0	0	0	0	0	0	0
Fgf3	0	0	0	1	0	1	0
Fkbp11	0	0	0	0	0	0	0
Foxa1	0	0	1	2	1	0	0
Foxa2	0	2	0	1	2	2	2
Foxd1	0	0	0	0	0	0	0
Foxp4	0	1	0	0	0	0	2
Frem1	1	0	0	0	0	0	0
Frem2	0	0	0	0	0	1	0
Fstl4	0	1	0	1	0	0	0
Fxn	0	0	0	0	0	0	1
Fxyd6	0	0	0	0	0	0	0
Fzd6	0	0	1	1	0	0	0
Gabarapl1	0	0	0	0	0	0	0
Gabrb2	0	0	0	2	0	0	0
Gad1os	0	0	0	0	0	0	0
Garnl3	0	0	1	0	0	0	0
Gdf1	0	0	0	0	0	0	0
Ggh	1	2	0	2	0	0	0
Gli1	0	0	0	0	0	0	0
Gm10046	0	2	0	0	0	0	0
Gm572	0	2	0	0	0	0	0
Gnal	0	0	0	1	0	0	0
Gnb5	0	0	0	0	0	0	0
Gramd3	0	0	0	3	1	0	0
Gsn	0	0	0	0	0	0	1
Gzmk	0	0	0	0	0	0	0
H60b	0	0	0	0	0	0	0
Halr1	0	0	0	2	0	0	0
Hap1	0	0	0	0	0	0	0
Hapln3	0	0	0	0	0	0	0
Hdac11	0	2	0	0	0	0	0
Hist2h2ab	0	0	0	0	0	0	0
Hist3h2ba	0	0	0	0	0	0	0
Hsd11b2	0	0	0	0	0	0	0
Ica1	0	0	0	0	0	0	0
Igfbp2	0	0	0	0	0	0	0
Igfbp5	0	0	0	0	0	0	0
Igsf1	0	0	0	0	0	0	0
Irf1	0	0	0	0	0	0	0
Isg20	0	0	0	0	0	1	0
Itga3	0	0	0	0	0	0	0
Itpr2	0	0	0	0	0	0	1
Jun	0	0	1	1	0	1	1
Junb	0	0	0	0	0	0	0
Kdelr3	0	0	0	0	0	0	0
Klf5	0	1	0	1	0	0	1
Klhl6	0	0	2	1	0	0	0
Krt18	0	0	0	1	0	0	0
Krt19	0	0	0	0	0	0	0
Krt7	0	0	0	0	0	0	0
Krt8	0	0	0	1	0	0	0
Lacc1	0	0	0	0	0	0	1
Lhx1os	0	0	0	0	0	0	1
Lmntd2	0	0	0	0	0	0	0
Lmx1a	0	0	1	2	0	0	0
Lrrc51	0	0	0	0	0	0	0
Ly6h	0	0	0	0	0	0	0
Lypd6b	1	1	0	3	0	0	1
Lysmd2	0	0	0	0	0	1	1
March2	0	0	0	0	0	0	0
Mcc	0	4	0	2	1	0	0
Mettl22	0	1	0	0	0	0	0
Mfap4	0	0	0	0	0	0	0
Mgst3	0	0	0	0	0	0	0
Mir1983	0	0	0	0	0	0	0
Mixl1	0	0	0	0	0	0	0
Mnx1	0	2	0	0	0	0	0
Moxd1	0	1	0	1	0	0	0
Msrb1	0	0	0	0	0	0	0
Mss51	0	0	0	0	0	0	0
Mt1	0	0	0	0	0	0	0
Mtss1l	0	0	0	0	0	0	0
Myl9	0	0	1	0	0	0	0
Myo5c	0	0	0	0	0	0	0
Nav2	0	0	0	3	3	3	1
Nav3	0	0	0	0	0	2	0
Ndrg1	0	1	0	1	0	0	0
Nedd9	0	0	0	2	0	0	5
Nexn	0	0	0	0	0	0	0
Nhej1	0	1	0	0	0	0	0
Nlgn3	0	0	0	0	0	0	0
Nme5	0	0	0	0	0	0	0
Nog	0	0	0	0	0	0	1
Noto	0	0	1	0	0	1	0
Npas2	0	1	0	0	0	0	0
Npepl1	0	0	0	0	0	0	0
Oaz1-ps	0	0	0	0	0	0	0
Osbpl5	0	0	0	0	0	0	0
Ostm1	0	0	0	0	0	0	0
Paqr3	0	0	0	0	0	0	2
Pcp4	0	1	0	0	0	0	0
Pcsk1	0	0	0	0	1	0	1
Pde1c	0	0	0	0	0	1	2
Pde4d	0	0	0	1	1	0	2
Pdgfa	0	1	0	0	0	0	0
Pdgfc	0	0	0	3	0	1	1
Pdgfrl	0	1	0	0	0	1	0
Pear1	0	0	0	0	0	0	0
Perp	0	2	0	0	0	0	0
Pgam2	0	0	0	0	0	0	0
Pik3cd	0	0	0	0	0	0	0
Pik3ip1	0	0	0	0	0	0	0
Pla2g2e	0	0	0	0	0	0	0
Plekha2	0	0	0	1	0	0	0
Plekhg1	0	4	0	0	1	0	0
Plet1	0	0	0	0	0	0	0
Pls1	0	0	0	0	0	0	0
Pou4f1	0	1	2	0	0	0	0
Ppip5k1	0	0	0	0	0	0	0
Ppp1r9a	0	0	0	0	0	0	2
Prickle2	0	0	2	0	0	2	1
Prkce	0	0	0	0	1	0	0
Prkcz	0	0	0	0	0	0	0
Prmt2	0	0	0	0	0	0	0
Ptch1	0	0	0	1	0	2	2
Ptpmt1	0	0	0	0	0	0	0
Ptprd	0	4	1	1	1	1	2
Pus7l	0	1	0	0	0	0	0
Pygl	0	0	0	0	0	0	0
Qrfpr	0	2	0	0	0	0	0
Rab11fip4	0	0	0	0	0	0	0
Rabac1	0	0	0	0	0	0	0
Rad52	0	0	0	0	0	0	0
Raet1d	0	0	0	0	0	0	0
Raet1e	0	0	0	0	0	0	0
Ramp2	0	0	0	0	0	0	0
Rassf9	0	1	0	0	0	0	1
Rec8	0	0	0	0	0	0	0
Rhbdf1	0	0	0	0	0	0	0
Rhoj	0	0	1	0	1	0	0
Rhox8	0	0	0	0	0	0	0
Rin3	0	0	0	0	0	0	1
Ripk4	0	0	0	1	0	0	3
Rnd3	0	0	0	1	0	1	0
Rnf32	0	0	1	2	1	0	0
Rnu12	0	0	0	0	0	0	0
Ropn1l	0	0	0	1	0	0	1
Rora	0	0	0	0	3	0	2
Rpl34-ps1	0	0	0	0	0	0	0
S100a1	0	0	0	0	0	0	0
Samd3	0	0	0	0	0	0	0
Scara3	0	0	0	0	0	0	0
Sdc4	0	0	0	0	0	0	0
Sdk1	0	1	0	0	0	0	0
Sec11c	0	0	0	0	0	0	0
Sec24d	0	0	0	1	0	0	1
Sel1l3	0	0	0	0	0	1	0
Sema3d	0	1	0	0	0	1	0
Sema3e	0	0	0	2	1	0	1
Sema7a	0	0	0	0	0	0	1
Sepp1	0	0	0	0	1	0	0
Sft2d2	0	0	0	0	0	0	1
Shh	0	0	0	0	2	0	0
Slc12a4	0	0	0	0	0	0	0
Slc15a2	0	0	0	0	0	0	0
Slc30a3	0	0	0	0	0	0	0
Slc8a3	0	0	0	0	0	0	0
Slit2	0	0	1	1	1	1	0
Smim14	0	0	0	1	0	0	0
Smox	0	0	0	0	0	1	0
Snora44	0	0	0	0	0	0	0
Snora74a	0	0	0	0	0	0	0
Snora81	0	0	0	0	0	0	0
Snx10	0	0	0	1	0	0	0
Sox9	1	0	0	2	0	0	0
Spint1	0	0	0	0	0	0	0
Spint2	0	0	0	0	0	0	0
Sun2	0	0	0	0	0	0	0
Susd4	0	0	0	1	0	0	0
Sycp3	0	0	0	0	0	0	0
Synpo	0	0	0	0	0	0	0
T	0	0	0	1	0	1	1
Taf6l	0	0	0	0	0	0	0
Tagln2	0	0	0	0	0	0	0
Tapbp	0	0	0	0	0	0	0
Tapbpl	0	0	0	0	0	0	0
Tcn2	0	0	0	0	0	0	0
Tcte2	0	0	0	1	0	0	0
Tdrd5	0	0	0	0	0	0	0
Tgm2	0	0	0	0	0	0	0
Tiam2	0	1	0	0	0	0	0
Tle2	0	0	0	0	0	0	0
Tmem100	0	0	0	0	0	0	0
Tmem158	0	0	0	0	0	1	1
Tmem176b	0	0	0	0	0	0	0
Tmem205	0	0	0	0	0	0	0
Tmem256	0	0	0	0	0	0	0
Tmem86a	0	0	0	0	0	0	0
Tmod2	0	0	0	0	0	0	0
Tmprss2	0	0	0	1	0	0	3
Tnfrsf11b	1	0	1	0	0	0	0
Tnfrsf12a	0	0	0	0	0	0	0
Tnip2	0	0	0	0	0	0	0
Top1mt	0	0	0	1	0	0	0
Tox	0	0	0	0	0	0	2
Trim25	0	0	0	0	0	0	0
Trp53inp1	0	0	0	0	0	0	0
Trpm4	0	0	0	0	0	0	0
Ubl3	0	0	0	2	0	0	0
Upp1	0	1	1	0	0	0	0
Usp44	0	0	0	0	0	0	0
Vamp8	0	0	0	0	0	0	0
Vaultrc5	0	0	0	0	0	0	0
Vill	0	0	0	0	0	0	0
Vtn	0	0	0	0	0	0	0
Wbscr27	0	0	0	0	0	0	0
Wnt3	0	0	0	1	0	0	0
Wnt6	0	1	0	0	0	0	0
Zdhhc1	0	0	0	0	0	0	0
Zfp703	0	0	1	1	0	1	0
Zmat3	0	0	0	0	0	0	0
Znhit1	0	0	0	0	0	0	0
Zswim7	0	0	0	0	0	0	0
